# Supplementary material for: Reducing language to rhythm: Amazonian Bora drummed language exploits speech rhythm for long-distance communication
Source: R Soc Open Sci. 2018 Apr 25;5(4):170354. doi: 10.1098/rsos.170354 (PMC5936885; doi:10.1098/rsos.170354)
Supplement: ESM 2 [file rsos170354supp2.xlsx]

## Sheet: drum
file name	pt	DRUMMER	V-TO-VTYPE	SYLLABLETYPE	IBD
'mang_01'	2.608	1	'VVC'	'CVV'	0.2298
'mang_01'	2.8378	1	'VC'	'CV'	0.23668
'mang_01'	3.07449	1	'VVC'	'CCVV'	0.06951
'mang_01'	3.144	1	'VC'	'CV'	0.1572
'mang_01'	3.50019	1	'VC'	'CV'	0.13301
'mang_01'	3.6332	1	'VC'	'CV'	0.12161
'mang_01'	3.75481	1	'VVC'	'CVV'	0.16193
'mang_01'	3.91674	1	'VC'	'CV'	0.20393
'mang_01'	4.2588	1	'VC'	'CV'	0.20473
'mang_01'	4.46354	1	'VC'	'CV'	0.04542
'mang_01'	4.50896	1	'VCC'	'CVC'	0.2433
'mang_01'	4.97077	1	'VVC'	'CVV'	0.15923
'mang_01'	5.13	1	'VC'	'CV'	0.23418
'mang_01'	5.36418	1	'VVC'	'CCVV'	0.07621
'mang_01'	5.44039	1	'VC'	'CV'	0.13561
'mang_01'	5.75738	1	'VC'	'CV'	0.1357
'mang_01'	5.89308	1	'VC'	'CV'	0.13246
'mang_01'	6.02555	1	'VVC'	'CVV'	0.16799
'mang_01'	6.19353	1	'VC'	'CV'	0.19047
'mang_01'	6.5381	1	'VC'	'CV'	0.20597
'mang_01'	6.74408	1	'VC'	'CV'	0.05389
'mang_01'	6.79796	1	'VCC'	'CVC'	0.24647
'mang_01'	7.2842	1	'VVC'	'VV'	0.21247
'mang_01'	7.49667	1	'V'	'CV'	0.13037
'mang_01'	7.62704	1	'VC'	'V'	0.16886
'mang_01'	7.79591	1	'VVC'	'CVV'	0.18717
'mang_01'	7.98308	1	'VC'	'CV'	0.20096
'mang_01'	8.18404	1	'V'	'CV'	0.09565
'mang_01'	8.27969	1	'VC'	'V'	0.17631
'mang_01'	8.66477	1	'V'	'CV'	0.12938
'mang_01'	8.79415	1	'VC'	'V'	0.16415
'mang_01'	8.9583	1	'VC'	'CV'	0.16338
'mang_01'	9.12167	1	'VC'	'CV'	0.20546
'mang_01'	9.32714	1	'VCC'	'CVC'	0.22885
'mang_01'	9.55598	1	'VC'	'CV'	0.28252
'mang_01'	10.5149	1	'VCC'	'CVC'	0.23728
'mang_01'	10.7522	1	'VC'	'CV'	0.18364
'mang_01'	10.9359	1	'VC'	'CV'	0.12813
'mang_01'	11.064	1	'VC'	'CV'	0.17801
'mang_01'	11.242	1	'VVC'	'CVV'	0.21723
'mang_01'	11.4592	1	'VC'	'CV'	0.20678
'mang_01'	11.666	1	'VVC'	'CVV'	0.26612
'mang_01'	12.1897	1	'VCC'	'CVC'	0.22635
'mang_01'	12.416	1	'VC'	'CV'	0.22851
'mang_01'	12.9829	1	'VCC'	'CVC'	0.21019
'mang_01'	13.1931	1	'VC'	'CV'	0.18993
'mang_01'	13.3831	1	'VC'	'CV'	0.157
'mang_01'	13.5401	1	'VC'	'CV'	0.16318
'mang_01'	13.7032	1	'VVC'	'CVV'	0.24077
'mang_01'	13.944	1	'VC'	'CV'	0.184
'mang_01'	14.128	1	'VVC'	'CVV'	0.272
'mang_01'	14.6363	1	'VCC'	'CVC'	0.21168
'mang_01'	14.848	1	'VC'	'CV'	0.22762
'mang_01'	15.384	1	'VVC'	'CVV'	0.13662
'mang_01'	15.5206	1	'VC'	'CV'	0.22338
'mang_01'	15.744	1	'VVC'	'CCVV'	0.096
'mang_01'	15.84	1	'VC'	'CV'	0.12414
'mang_01'	16.1232	1	'VC'	'CV'	0.14758
'mang_01'	16.2707	1	'VC'	'CV'	0.09611
'mang_01'	16.3669	1	'VVC'	'CVV'	0.1453
'mang_01'	16.5122	1	'VC'	'CV'	0.20664
'mang_01'	16.8493	1	'VC'	'CV'	0.21581
'mang_01'	17.0651	1	'VC'	'CV'	0.03085
'mang_01'	17.096	1	'VCC'	'CVC'	0.24322
'mang_01'	19.9377	1	'V'	'CV'	0.09476
'mang_01'	20.0325	1	'VC'	'V'	0.15012
'mang_01'	20.3368	1	'VC'	'CV'	0.14066
'mang_01'	20.4775	1	'VC'	'CV'	0.16423
'mang_01'	20.6417	1	'VC'	'CV'	0.14233
'mang_01'	20.784	1	'V'	'CV'	0.1698
'mang_01'	20.9538	1	'VC'	'V'	0.15978
'mang_01'	21.2723	1	'VC'	'CV'	0.13475
'mang_01'	21.4071	1	'V'	'CV'	0.14497
'mang_01'	21.5521	1	'VC'	'V'	0.16283
'mang_01'	21.7149	1	'VC'	'CV'	0.14421
'mang_01'	21.8591	1	'VCC'	'CVC'	0.22786
'mang_01'	22.087	1	'VC'	'CV'	0.19666
'mang_01'	22.408	1	'VC'	'V'	0.176
'mang_01'	22.584	1	'VC'	'CV'	0.1719
'mang_01'	22.856	1	'VC'	'V'	0.20532
'mang_01'	23.0613	1	'V'	'CV'	0.04242
'mang_01'	23.1037	1	'VC'	'V'	0.20026
'mang_01'	23.5462	1	'VCC'	'CVC'	0.20578
'mang_01'	23.752	1	'VC'	'CV'	0.22073
'mang_01'	24.384	1	'VCC'	'CVC'	0.272
'mang_01'	24.656	1	'VC'	'CV'	0.21598
'mang_01'	25.1955	1	'VCC'	'CVC'	0.25909
'mang_01'	25.4546	1	'VC'	'CV'	0.19228
'mang_01'	25.9788	1	'VCC'	'CVC'	0.17754
'mang_01'	26.1564	1	'VC'	'CV'	0.19033
'mang_01'	26.3467	1	'VC'	'CV'	0.17414
'mang_01'	26.5208	1	'VC'	'CV'	0.16696
'mang_01'	26.6878	1	'VVC'	'CVV'	0.23831
'mang_01'	26.9261	1	'VC'	'CV'	0.16388
'mang_01'	27.09	1	'VVC'	'CVV'	0.24153
'mang_01'	27.5699	1	'VCC'	'CVC'	0.21127
'mang_01'	27.7812	1	'VC'	'CV'	0.19183
'mang_01'	28.3077	1	'VVC'	'CVV'	0.15735
'mang_01'	28.4651	1	'VC'	'CV'	0.21435
'mang_01'	28.6794	1	'VVC'	'CCVV'	0.07893
'mang_01'	28.7583	1	'VC'	'CV'	0.10676
'mang_01'	29.0167	1	'VC'	'CV'	0.1219
'mang_01'	29.1386	1	'VC'	'CV'	0.08855
'mang_01'	29.2272	1	'VVC'	'CVV'	0.12809
'mang_01'	29.3553	1	'VC'	'CV'	0.19184
'mang_01'	29.6653	1	'VC'	'CV'	0.17715
'mang_01'	29.8425	1	'VC'	'CV'	0.03754
'mang_01'	29.88	1	'VCC'	'CVC'	0.23405
'mang_01'	30.3151	1	'VVC'	'VV'	0.17563
'mang_01'	30.4907	1	'V'	'CV'	0.06908
'mang_01'	30.5598	1	'VC'	'V'	0.12241
'mang_01'	30.6822	1	'VVC'	'CVV'	0.15643
'mang_01'	30.8386	1	'VC'	'CV'	0.1706
'mang_01'	31.0092	1	'V'	'CV'	0.0974
'mang_01'	31.1066	1	'VC'	'V'	0.11011
'mang_01'	31.3529	1	'V'	'CV'	0.12111
'mang_01'	31.474	1	'VC'	'V'	0.09533
'mang_01'	31.5693	1	'VC'	'CV'	0.14159
'mang_01'	31.7109	1	'VC'	'CV'	0.14508
'mang_01'	31.856	1	'VCC'	'CVC'	0.20767
'mang_01'	32.0637	1	'VC'	'CV'	0.19448
'mang_01'	34.643	1	'VC'	'V'	0.14873
'mang_01'	34.7918	1	'VC'	'CV'	0.15602
'mang_01'	35.0465	1	'VC'	'V'	0.2008
'mang_01'	35.2473	1	'V'	'CV'	0.01173
'mang_01'	35.259	1	'VC'	'V'	0.19698
'mang_01'	35.64	1	'VCC'	'CVC'	0.15308
'mang_01'	35.7931	1	'VC'	'CV'	0.19584
'mang_02'	4.2667	1	'VC'	'V'	0.28368
'mang_02'	4.55038	1	'VVC'	'CVV'	0.06499
'mang_02'	4.61537	1	'VC'	'CV'	0.20871
'mang_02'	4.97695	1	'VC'	'CV'	0.2263
'mang_02'	5.20325	1	'VC'	'CV'	0.06178
'mang_02'	5.26503	1	'VCC'	'CVC'	0.31357
'mang_02'	5.79452	1	'VC'	'V'	0.22948
'mang_02'	6.024	1	'VVC'	'CVV'	0.096
'mang_02'	6.12	1	'VC'	'CV'	0.21151
'mang_02'	6.53505	1	'VC'	'CV'	0.20895
'mang_02'	6.744	1	'VC'	'CV'	0.11091
'mang_02'	6.85491	1	'VCC'	'CVC'	0.31827
'mang_02'	10.1164	1	'VCC'	'CVC'	0.25706
'mang_02'	10.3735	1	'VC'	'CV'	0.22235
'mang_02'	10.9599	1	'VCC'	'CVC'	0.24096
'mang_02'	11.2009	1	'VC'	'CV'	0.21446
'mang_02'	11.4154	1	'VC'	'CV'	0.19041
'mang_02'	11.6058	1	'VC'	'CV'	0.19639
'mang_02'	11.8022	1	'VVC'	'CVV'	0.25383
'mang_02'	12.056	1	'VC'	'CV'	0.184
'mang_02'	12.24	1	'VVC'	'CVV'	0.26038
'mang_02'	12.7547	1	'VCC'	'CVC'	0.2831
'mang_02'	13.0378	1	'VC'	'CV'	0.18619
'mang_02'	13.584	1	'VC'	'V'	0.23713
'mang_02'	13.8211	1	'VVC'	'CVV'	0.11719
'mang_02'	13.9383	1	'VC'	'CV'	0.2238
'mang_02'	14.3819	1	'VC'	'CV'	0.19415
'mang_02'	14.576	1	'VC'	'CV'	0.1836
'mang_02'	14.7596	1	'VCC'	'CVC'	0.2644
'mang_02'	15.449	1	'VVC'	'VV'	0.2453
'mang_02'	15.6943	1	'V'	'CV'	0.19293
'mang_02'	15.8872	1	'VC'	'V'	0.21675
'mang_02'	16.104	1	'VVC'	'CVV'	0.26684
'mang_02'	16.3708	1	'VC'	'CV'	0.23196
'mang_02'	16.6028	1	'V'	'CV'	0.08654
'mang_02'	16.6893	1	'VC'	'V'	0.18765
'mang_02'	17.0956	1	'VC'	'CV'	0.14837
'mang_02'	17.244	1	'VC'	'CV'	0.21327
'mang_02'	17.4573	1	'VCC'	'CVC'	0.26425
'mang_02'	17.7215	1	'VC'	'CV'	0.23435
'mang_02'	18.2355	1	'VC'	'V'	0.17349
'mang_02'	18.409	1	'VC'	'CV'	0.20413
'mang_02'	18.7551	1	'VC'	'V'	0.22885
'mang_02'	18.984	1	'V'	'CV'	0.0392
'mang_02'	19.0232	1	'VC'	'V'	0.23114
'mang_02'	19.5089	1	'VCC'	'CVC'	0.22759
'mang_02'	19.7365	1	'VC'	'CV'	0.22475
'mang_02'	20.7594	1	'VC'	'V'	0.24187
'mang_02'	21.0013	1	'VVC'	'CVV'	0.10378
'mang_02'	21.1051	1	'VC'	'CV'	0.20581
'mang_02'	21.504	1	'VC'	'CV'	0.21556
'mang_02'	21.7196	1	'VC'	'CV'	0.14306
'mang_02'	21.8626	1	'VCC'	'CVC'	0.25222
'mang_02'	22.498	1	'VVC'	'VV'	0.22842
'mang_02'	22.7264	1	'V'	'CV'	0.16787
'mang_02'	22.8943	1	'VC'	'V'	0.18547
'mang_02'	23.0798	1	'VVC'	'CVV'	0.22423
'mang_02'	23.304	1	'VC'	'CV'	0.26363
'mang_02'	23.5676	1	'V'	'CV'	0.09637
'mang_02'	23.664	1	'VC'	'V'	0.184
'mang_02'	24.0758	1	'VC'	'CV'	0.13216
'mang_02'	24.208	1	'VC'	'CV'	0.21389
'mang_02'	24.4219	1	'VCC'	'CVC'	0.26092
'mang_02'	24.6828	1	'VC'	'CV'	0.15719
'mang_02'	24.84	1	'VCC'	'CVC'	0.29673
'mang_02'	25.1367	1	'VC'	'CV'	0.23176
'mang_02'	25.552	1	'VC'	'V'	0.20646
'mang_02'	25.7585	1	'VC'	'CV'	0.18224
'mang_02'	26.086	1	'VC'	'V'	0.23009
'mang_02'	26.3161	1	'V'	'CV'	0.03735
'mang_02'	26.3534	1	'VC'	'V'	0.23635
'mang_02'	26.8429	1	'VCC'	'CVC'	0.23722
'mang_02'	27.0801	1	'VC'	'CV'	0.18392
'mang_02'	27.7478	1	'VCC'	'CVC'	0.23518
'mang_02'	27.983	1	'VC'	'CV'	0.21032
'mang_02'	28.1933	1	'VC'	'CV'	0.1384
'mang_02'	28.3317	1	'VC'	'CV'	0.18165
'mang_02'	28.5134	1	'VVC'	'CVV'	0.24626
'mang_02'	28.7596	1	'VC'	'CV'	0.21036
'mang_02'	28.97	1	'VVC'	'CVV'	0.26732
'mang_02'	29.509	1	'VCC'	'CVC'	0.26949
'mang_02'	29.7785	1	'VC'	'CV'	0.23354
'mang_02'	30.3922	1	'VCC'	'CVC'	0.25908
'mang_02'	30.6513	1	'VC'	'CV'	0.19472
'mang_02'	30.846	1	'VC'	'CV'	0.16111
'mang_02'	31.0071	1	'VC'	'CV'	0.18005
'mang_02'	31.1872	1	'VVC'	'CVV'	0.2646
'mang_02'	31.4518	1	'VC'	'CV'	0.18675
'mang_02'	31.6385	1	'VVC'	'CVV'	0.2758
'mang_02'	32.1814	1	'VCC'	'CVC'	0.27779
'mang_02'	32.4592	1	'VC'	'CV'	0.20578
'mang_02'	32.936	1	'VC'	'V'	0.24948
'mang_02'	33.1855	1	'VVC'	'CVV'	0.08287
'mang_02'	33.2683	1	'VC'	'CV'	0.16752
'mang_02'	33.6259	1	'VC'	'CV'	0.19938
'mang_02'	33.8252	1	'VC'	'CV'	0.10276
'mang_02'	33.928	1	'VCC'	'CVC'	0.22805
'mang_02'	34.5116	1	'VVC'	'VV'	0.22101
'mang_02'	34.7326	1	'V'	'CV'	0.15635
'mang_02'	34.889	1	'VC'	'V'	0.18645
'mang_02'	35.0754	1	'VVC'	'CVV'	0.17057
'mang_02'	35.246	1	'VC'	'CV'	0.23427
'mang_02'	35.4803	1	'V'	'CV'	0.0931
'mang_02'	35.5734	1	'VC'	'V'	0.1252
'mang_02'	35.884	1	'VC'	'CV'	0.11602
'mang_02'	36	1	'VC'	'CV'	0.14551
'mang_02'	36.1455	1	'VCC'	'CVC'	0.19418
'mang_02'	36.3397	1	'VC'	'CV'	0.16703
'mang_02'	36.5067	1	'VCC'	'CVC'	0.25398
'mang_02'	36.7607	1	'VC'	'CV'	0.22244
'mang_02'	37.2183	1	'VC'	'V'	0.17614
'mang_02'	37.3945	1	'VC'	'CV'	0.20098
'mang_02'	37.704	1	'VC'	'V'	0.24801
'mang_02'	37.952	1	'V'	'CV'	0.03878
'mang_02'	37.9908	1	'VC'	'V'	0.21968
'mang_02'	38.424	1	'VCC'	'CVC'	0.21788
'mang_02'	38.6419	1	'VC'	'CV'	0.21106
'mang_03'	2.16	1	'VC'	'V'	0.264
'mang_03'	2.424	1	'VVC'	'CVV'	0.07351
'mang_03'	2.49751	1	'VC'	'CV'	0.18053
'mang_03'	2.81506	1	'VC'	'CV'	0.19683
'mang_03'	3.01189	1	'VC'	'CV'	0.08185
'mang_03'	3.09374	1	'VCC'	'CVC'	0.27404
'mang_03'	3.54662	1	'VC'	'V'	0.21308
'mang_03'	3.7597	1	'VVC'	'CVV'	0.1068
'mang_03'	3.8665	1	'VC'	'CV'	0.20593
'mang_03'	4.224	1	'VC'	'CV'	0.21239
'mang_03'	4.43639	1	'VC'	'CV'	0.12508
'mang_03'	4.56147	1	'VCC'	'CVC'	0.27812
'mang_03'	5.27014	1	'VCC'	'CVC'	0.2111
'mang_03'	5.48123	1	'VC'	'CV'	0.18277
'mang_03'	5.664	1	'VC'	'CV'	0.18303
'mang_03'	5.84703	1	'VC'	'CV'	0.20966
'mang_03'	6.05669	1	'VVC'	'CVV'	0.22968
'mang_03'	6.28637	1	'VC'	'CV'	0.19363
'mang_03'	6.48	1	'VVC'	'CVV'	0.264
'mang_03'	7.01314	1	'VCC'	'CVC'	0.27304
'mang_03'	7.28618	1	'VC'	'CV'	0.22525
'mang_03'	7.89383	1	'VCC'	'CVC'	0.26493
'mang_03'	8.15876	1	'VC'	'CV'	0.20383
'mang_03'	8.36259	1	'VC'	'CV'	0.17834
'mang_03'	8.54092	1	'VC'	'CV'	0.21676
'mang_03'	8.75769	1	'VVC'	'CVV'	0.23331
'mang_03'	8.991	1	'VC'	'CV'	0.185
'mang_03'	9.176	1	'VVC'	'CVV'	0.272
'mang_03'	9.72	1	'VCC'	'CVC'	0.264
'mang_03'	9.984	1	'VC'	'CV'	0.25479
'mang_03'	10.4974	1	'VC'	'V'	0.20657
'mang_03'	10.704	1	'VVC'	'CVV'	0.13763
'mang_03'	10.8416	1	'VC'	'CV'	0.21784
'mang_03'	11.2477	1	'VC'	'CV'	0.17801
'mang_03'	11.4257	1	'VC'	'CV'	0.1718
'mang_03'	11.5975	1	'VCC'	'CVC'	0.42071
'mang_03'	12.328	1	'VC'	'V'	0.24756
'mang_03'	12.5756	1	'VC'	'CV'	0.13613
'mang_03'	12.7117	1	'VCC'	'CVC'	0.30241
'mang_03'	13.0141	1	'V'	'CV'	0.07377
'mang_03'	13.0879	1	'VC'	'V'	0.23213
'mang_03'	13.32	1	'VC'	'CV'	0.21651
'mang_03'	13.7952	1	'V'	'CV'	0.19418
'mang_03'	13.9893	1	'VC'	'V'	0.22665
'mang_03'	14.216	1	'VC'	'CV'	0.14237
'mang_03'	14.3584	1	'VCC'	'CVC'	0.3022
'mang_03'	14.6606	1	'VC'	'CV'	0.23868
'mang_03'	15.3595	1	'VC'	'V'	0.20848
'mang_03'	15.568	1	'VVC'	'CVV'	0.13411
'mang_03'	15.7021	1	'VC'	'CV'	0.22197
'mang_03'	16.1566	1	'VC'	'CV'	0.22302
'mang_03'	16.3796	1	'VC'	'CV'	0.12597
'mang_03'	16.5056	1	'VCC'	'CVC'	0.26121
'mang_03'	17.1717	1	'VC'	'V'	0.26255
'mang_03'	17.4342	1	'VC'	'CV'	0.19143
'mang_03'	17.6257	1	'VCC'	'CVC'	0.31877
'mang_03'	17.9444	1	'V'	'CV'	0.07777
'mang_03'	18.0222	1	'VC'	'V'	0.2418
'mang_03'	18.264	1	'VC'	'CV'	0.24292
'mang_03'	18.7885	1	'V'	'CV'	0.17458
'mang_03'	18.9631	1	'VC'	'V'	0.25726
'mang_03'	19.2204	1	'VC'	'CV'	0.11947
'mang_03'	19.3398	1	'VCC'	'CVC'	0.31343
'mang_03'	19.6533	1	'VC'	'CV'	0.23358
'mang_03'	20.1382	1	'VC'	'V'	0.18604
'mang_03'	20.3243	1	'VC'	'CV'	0.19574
'mang_03'	20.6831	1	'VC'	'V'	0.23039
'mang_03'	20.9135	1	'V'	'CV'	0.05453
'mang_03'	20.968	1	'VC'	'V'	0.2461
'mang_03'	21.4715	1	'VCC'	'CVC'	0.24926
'mang_03'	21.7208	1	'VC'	'CV'	0.2392
'mang_03'	22.6303	1	'VCC'	'CVC'	0.30553
'mang_03'	22.9359	1	'VC'	'CV'	0.25036
'mang_03'	23.5357	1	'VCC'	'CVC'	0.27596
'mang_03'	23.8116	1	'VC'	'CV'	0.21239
'mang_03'	24.6777	1	'VCC'	'CVC'	0.25031
'mang_03'	24.928	1	'VC'	'CV'	0.21034
'mang_03'	25.1384	1	'VC'	'CV'	0.14962
'mang_03'	25.288	1	'VC'	'CV'	0.20863
'mang_03'	25.4966	1	'VVC'	'CVV'	0.23377
'mang_03'	25.7304	1	'VC'	'CV'	0.18161
'mang_03'	25.912	1	'VVC'	'CVV'	0.26738
'mang_03'	26.4448	1	'VCC'	'CVC'	0.25255
'mang_03'	26.6974	1	'VC'	'CV'	0.23231
'mang_03'	27.2432	1	'VC'	'V'	0.24686
'mang_03'	27.49	1	'VVC'	'CVV'	0.09409
'mang_03'	27.5841	1	'VC'	'CV'	0.22351
'mang_03'	28.0093	1	'VC'	'CV'	0.19352
'mang_03'	28.2028	1	'VC'	'CV'	0.13634
'mang_03'	28.3392	1	'VCC'	'CVC'	0.27557
'mang_03'	28.975	1	'VC'	'V'	0.23812
'mang_03'	29.2131	1	'VC'	'CV'	0.14701
'mang_03'	29.3601	1	'VCC'	'CVC'	0.33755
'mang_03'	29.6977	1	'V'	'CV'	0.06059
'mang_03'	29.7583	1	'VC'	'V'	0.24863
'mang_03'	30.0069	1	'VC'	'CV'	0.21799
'mang_03'	30.4611	1	'V'	'CV'	0.17702
'mang_03'	30.6381	1	'VC'	'V'	0.26774
'mang_03'	30.9058	1	'VC'	'CV'	0.13827
'mang_03'	31.0441	1	'VCC'	'CVC'	0.31687
'mang_03'	31.361	1	'VC'	'CV'	0.22302
'mang_03'	31.856	1	'VC'	'V'	0.21095
'mang_03'	32.0669	1	'VC'	'CV'	0.21237
'mang_03'	32.4477	1	'VC'	'V'	0.21629
'mang_03'	32.664	1	'V'	'CV'	0.0886
'mang_03'	32.7526	1	'VC'	'V'	0.24374
'mang_03'	33.272	1	'VCC'	'CVC'	0.24497
'mang_03'	33.517	1	'VC'	'CV'	0.22704
'mang_04'	3.32283	1	'VC'	'V'	0.2659
'mang_04'	3.58873	1	'VVC'	'CVV'	0.08318
'mang_04'	3.67192	1	'VC'	'CV'	0.17105
'mang_04'	4.06589	1	'VC'	'CV'	0.07312
'mang_04'	4.13902	1	'VCC'	'CVC'	0.25779
'mang_04'	4.54019	1	'VC'	'V'	0.20475
'mang_04'	4.74494	1	'VVC'	'CVV'	0.08792
'mang_04'	4.83286	1	'VC'	'CV'	0.15328
'mang_04'	5.1834	1	'VC'	'CV'	0.08007
'mang_04'	5.26347	1	'VCC'	'CVC'	0.27608
'mang_04'	6.01945	1	'VCC'	'CVC'	0.18855
'mang_04'	6.208	1	'VC'	'CV'	0.22198
'mang_04'	6.42998	1	'VC'	'CV'	0.13432
'mang_04'	6.5643	1	'VC'	'CV'	0.17494
'mang_04'	6.73924	1	'VVC'	'CVV'	0.22842
'mang_04'	6.96765	1	'VC'	'CV'	0.18088
'mang_04'	7.14854	1	'VVC'	'CVV'	0.27228
'mang_04'	7.648	1	'VCC'	'CVC'	0.23179
'mang_04'	7.87979	1	'VC'	'CV'	0.21621
'mang_04'	8.41729	1	'VCC'	'CVC'	0.22271
'mang_04'	8.64	1	'VC'	'CV'	0.21231
'mang_04'	8.85231	1	'VC'	'CV'	0.11868
'mang_04'	8.97099	1	'VC'	'CV'	0.19904
'mang_04'	9.17003	1	'VVC'	'CVV'	0.21529
'mang_04'	9.38532	1	'VC'	'CV'	0.20232
'mang_04'	9.58764	1	'VVC'	'CVV'	0.2519
'mang_04'	10.08	1	'VCC'	'CVC'	0.2228
'mang_04'	10.3028	1	'VC'	'CV'	0.21876
'mang_04'	10.8371	1	'VC'	'V'	0.21638
'mang_04'	11.0535	1	'VVC'	'CVV'	0.10583
'mang_04'	11.1593	1	'VC'	'CV'	0.17454
'mang_04'	11.52	1	'VC'	'CV'	0.14716
'mang_04'	11.6672	1	'VCC'	'CVC'	0.23758
'mang_04'	12.2196	1	'VC'	'CV'	0.19585
'mang_04'	12.4154	1	'VC'	'CV'	0.24187
'mang_04'	12.6573	1	'VVC'	'CVV'	0.29787
'mang_04'	12.9552	1	'VC'	'CV'	0.21599
'mang_04'	13.1712	1	'VCC'	'CVC'	0.29619
'mang_04'	13.4674	1	'VC'	'CV'	0.25066
'mang_04'	14.0267	1	'VC'	'V'	0.20957
'mang_04'	14.2362	1	'VVC'	'CVV'	0.09337
'mang_04'	14.3296	1	'VC'	'CV'	0.15839
'mang_04'	14.8972	1	'VC'	'CV'	0.12675
'mang_04'	15.024	1	'VCC'	'CVC'	0.23642
'mang_04'	15.5041	1	'VC'	'CV'	0.1952
'mang_04'	15.6993	1	'VC'	'CV'	0.22871
'mang_04'	15.928	1	'VVC'	'CVV'	0.31937
'mang_04'	16.2474	1	'VC'	'CV'	0.1952
'mang_04'	16.4426	1	'VCC'	'CVC'	0.27265
'mang_04'	16.7152	1	'VC'	'CV'	0.24001
'mang_04'	17.184	1	'VC'	'V'	0.17991
'mang_04'	17.3639	1	'VC'	'CV'	0.18009
'mang_04'	17.728	1	'VC'	'V'	0.22337
'mang_04'	17.9514	1	'V'	'CV'	0.04261
'mang_04'	17.994	1	'VC'	'V'	0.24317
'mang_04'	18.4874	1	'VCC'	'CVC'	0.22533
'mang_04'	18.7128	1	'VC'	'CV'	0.24834
'mang_04'	19.432	1	'VCC'	'CVC'	0.30436
'mang_04'	19.7364	1	'VC'	'CV'	0.22553
'mang_04'	20.3012	1	'VCC'	'CVC'	0.28548
'mang_04'	20.5866	1	'VC'	'CV'	0.19735
'mang_04'	21.146	1	'VCC'	'CVC'	0.24108
'mang_04'	21.3871	1	'VC'	'CV'	0.20322
'mang_04'	21.5904	1	'VC'	'CV'	0.1767
'mang_04'	21.767	1	'VC'	'CV'	0.19179
'mang_04'	21.9588	1	'VVC'	'CVV'	0.26556
'mang_04'	22.2244	1	'VC'	'CV'	0.1836
'mang_04'	22.408	1	'VVC'	'CVV'	0.30136
'mang_04'	22.985	1	'VCC'	'CVC'	0.29701
'mang_04'	23.282	1	'VC'	'CV'	0.22482
'mang_04'	23.7998	1	'VC'	'V'	0.22419
'mang_04'	24.024	1	'VVC'	'CVV'	0.088
'mang_04'	24.112	1	'VC'	'CV'	0.13019
'mang_04'	24.4438	1	'VC'	'CV'	0.1144
'mang_04'	24.5582	1	'VCC'	'CVC'	0.13628
'mang_04'	24.9695	1	'VC'	'CV'	0.20227
'mang_04'	25.1718	1	'VC'	'CV'	0.23036
'mang_04'	25.4021	1	'VVC'	'CVV'	0.28778
'mang_04'	25.6899	1	'VC'	'CV'	0.20395
'mang_04'	25.8939	1	'VCC'	'CVC'	0.25968
'mang_04'	26.1535	1	'VC'	'CV'	0.24105
'mang_04'	26.64	1	'VC'	'V'	0.20002
'mang_04'	26.84	1	'VC'	'CV'	0.18197
'mang_04'	27.176	1	'VC'	'V'	0.23473
'mang_04'	27.4107	1	'V'	'CV'	0.05132
'mang_04'	27.4621	1	'VC'	'V'	0.23066
'mang_04'	27.9506	1	'VCC'	'CVC'	0.20103
'mang_04'	28.1517	1	'VC'	'CV'	0.22716
'mang_04'	29.16	1	'VCC'	'CVC'	0.30311
'mang_04'	29.4631	1	'VC'	'CV'	0.2356
'mang_04'	30.0521	1	'VCC'	'CVC'	0.2779
'mang_04'	30.33	1	'VC'	'CV'	0.23269
'mang_04'	30.9345	1	'VCC'	'CVC'	0.24373
'mang_04'	31.1782	1	'VC'	'CV'	0.20992
'mang_04'	31.3881	1	'VC'	'CV'	0.1727
'mang_04'	31.5608	1	'VC'	'CV'	0.20292
'mang_04'	31.7638	1	'VVC'	'CVV'	0.27523
'mang_04'	32.039	1	'VC'	'CV'	0.19954
'mang_04'	32.2385	1	'VVC'	'CVV'	0.28723
'mang_04'	32.8105	1	'VCC'	'CVC'	0.28685
'mang_04'	33.0973	1	'VC'	'CV'	0.22402
'mang_04'	33.6174	1	'VC'	'V'	0.22262
'mang_04'	33.84	1	'VVC'	'CVV'	0.11442
'mang_04'	33.9544	1	'VC'	'CV'	0.11095
'mang_04'	34.2644	1	'VC'	'CV'	0.14562
'mang_04'	34.4101	1	'VCC'	'CVC'	0.18542
'mang_04'	34.8668	1	'VC'	'CV'	0.19771
'mang_04'	35.0645	1	'VC'	'CV'	0.21553
'mang_04'	35.28	1	'VVC'	'CVV'	0.26441
'mang_04'	35.5444	1	'VC'	'CV'	0.18359
'mang_04'	35.728	1	'VCC'	'CVC'	0.24788
'mang_04'	35.9759	1	'VC'	'CV'	0.21838
'mang_04'	36.3866	1	'VC'	'V'	0.19625
'mang_04'	36.5828	1	'VC'	'CV'	0.18675
'mang_04'	36.896	1	'VC'	'V'	0.24066
'mang_04'	37.1367	1	'V'	'CV'	0.03057
'mang_04'	37.1672	1	'VC'	'V'	0.23851
'mang_04'	37.6451	1	'VCC'	'CVC'	0.19762
'mang_04'	37.8427	1	'VC'	'CV'	0.20945
'mang_05'	1.61653	1	'VC'	'V'	0.17547
'mang_05'	1.792	1	'VVC'	'CVV'	0.096
'mang_05'	1.888	1	'VC'	'CV'	0.11356
'mang_05'	2.20389	1	'VC'	'CV'	0.09801
'mang_05'	2.3019	1	'VCC'	'CVC'	0.26001
'mang_05'	2.7381	1	'VC'	'V'	0.19912
'mang_05'	2.93721	1	'VVC'	'CVV'	0.08181
'mang_05'	3.01902	1	'VC'	'CV'	0.11714
'mang_05'	3.31719	1	'VC'	'CV'	0.117
'mang_05'	3.43419	1	'VCC'	'CVC'	0.24989
'mang_05'	4.12428	1	'VCC'	'CVC'	0.15775
'mang_05'	4.28204	1	'VC'	'CV'	0.19611
'mang_05'	4.47815	1	'VC'	'CV'	0.10585
'mang_05'	4.584	1	'VC'	'CV'	0.17062
'mang_05'	4.75462	1	'VVC'	'CVV'	0.17216
'mang_05'	4.92678	1	'VC'	'CV'	0.19787
'mang_05'	5.12465	1	'VVC'	'CVV'	0.25846
'mang_05'	5.61628	1	'VCC'	'CVC'	0.19706
'mang_05'	5.81334	1	'VC'	'CV'	0.21066
'mang_05'	6.32446	1	'VCC'	'CVC'	0.20607
'mang_05'	6.53053	1	'VC'	'CV'	0.16047
'mang_05'	6.691	1	'VC'	'CV'	0.07233
'mang_05'	6.76332	1	'VC'	'CV'	0.14653
'mang_05'	6.90985	1	'VVC'	'CVV'	0.19751
'mang_05'	7.10736	1	'VC'	'CV'	0.1714
'mang_05'	7.27876	1	'VVC'	'CVV'	0.23343
'mang_05'	7.73641	1	'VCC'	'CVC'	0.18359
'mang_05'	7.92	1	'VC'	'CV'	0.22766
'mang_05'	8.39504	1	'VC'	'V'	0.18852
'mang_05'	8.58356	1	'VVC'	'CVV'	0.09113
'mang_05'	8.67469	1	'VC'	'CV'	0.09941
'mang_05'	8.93719	1	'VC'	'CV'	0.10661
'mang_05'	9.0438	1	'VCC'	'CVC'	0.15987
'mang_05'	11.1134	1	'VC'	'V'	0.17124
'mang_05'	11.2846	1	'VC'	'CV'	0.158
'mang_05'	11.6464	1	'VC'	'V'	0.18323
'mang_05'	11.8296	1	'V'	'CV'	0.06064
'mang_05'	11.8903	1	'VC'	'V'	0.19336
'mang_05'	12.3071	1	'VCC'	'CVC'	0.19487
'mang_05'	12.502	1	'VC'	'CV'	0.21263
'mang_05'	13.0282	1	'VC'	'V'	0.24262
'mang_05'	13.2709	1	'VVC'	'CVV'	0.08533
'mang_05'	13.3562	1	'VC'	'CV'	0.13339
'mang_05'	13.68	1	'VC'	'CV'	0.14554
'mang_05'	13.8255	1	'VCC'	'CVC'	0.19252
'mang_05'	14.457	1	'VC'	'CV'	0.1447
'mang_05'	14.6017	1	'VC'	'CV'	0.23069
'mang_05'	14.8324	1	'VC'	'CV'	0.16455
'mang_05'	14.9969	1	'VC'	'CV'	0.19202
'mang_05'	15.1889	1	'VCC'	'CVC'	0.2527
'mang_05'	15.4416	1	'VC'	'CV'	0.21436
'mang_05'	15.8689	1	'VC'	'V'	0.18014
'mang_05'	16.049	1	'VC'	'CV'	0.19552
'mang_05'	16.376	1	'VC'	'V'	0.24872
'mang_05'	16.6247	1	'V'	'CV'	0.04053
'mang_05'	16.6653	1	'VC'	'V'	0.2314
'mang_05'	17.1535	1	'VCC'	'CVC'	0.20772
'mang_05'	17.3612	1	'VC'	'CV'	0.21183
'mang_05'	18.0534	1	'VCC'	'CVC'	0.26481
'mang_05'	18.3182	1	'VC'	'CV'	0.21777
'mang_05'	18.884	1	'VCC'	'CVC'	0.25264
'mang_05'	19.1367	1	'VC'	'CV'	0.20466
'mang_05'	19.704	1	'VCC'	'CVC'	0.23611
'mang_05'	19.9401	1	'VC'	'CV'	0.20309
'mang_05'	20.1432	1	'VC'	'CV'	0.1415
'mang_05'	20.2847	1	'VC'	'CV'	0.20096
'mang_05'	20.4857	1	'VVC'	'CVV'	0.21034
'mang_05'	20.696	1	'VC'	'CV'	0.184
'mang_05'	20.88	1	'VVC'	'CVV'	0.26522
'mang_05'	21.4015	1	'VCC'	'CVC'	0.2118
'mang_05'	21.6133	1	'VC'	'CV'	0.22007
'mang_05'	22.048	1	'VC'	'V'	0.21828
'mang_05'	22.2663	1	'VVC'	'CVV'	0.11169
'mang_05'	22.378	1	'VC'	'CV'	0.10547
'mang_05'	22.6507	1	'VC'	'CV'	0.1493
'mang_05'	22.8	1	'VCC'	'CVC'	0.18783
'mang_05'	23.275	1	'VC'	'CV'	0.14851
'mang_05'	23.4235	1	'VC'	'CV'	0.2248
'mang_05'	23.6483	1	'VC'	'CV'	0.1345
'mang_05'	23.7828	1	'VC'	'CV'	0.20907
'mang_05'	23.9919	1	'VCC'	'CVC'	0.27457
'mang_05'	24.2665	1	'VC'	'CV'	0.21354
'mang_05'	24.656	1	'VC'	'V'	0.21964
'mang_05'	24.8756	1	'VC'	'CV'	0.18855
'mang_05'	25.2	1	'VC'	'V'	0.22339
'mang_05'	25.4234	1	'V'	'CV'	0.0438
'mang_05'	25.4672	1	'VC'	'V'	0.24155
'mang_05'	25.9464	1	'VCC'	'CVC'	0.19763
'mang_05'	26.144	1	'VC'	'CV'	0.20608
'mang_06'	1.432	1	'VC'	'V'	0.25574
'mang_06'	1.68774	1	'VVC'	'CVV'	0.05385
'mang_06'	1.74159	1	'VC'	'CV'	0.10322
'mang_06'	2.064	1	'VC'	'CV'	0.088
'mang_06'	2.152	1	'VCC'	'CVC'	0.23653
'mang_06'	2.512	1	'VC'	'V'	0.23028
'mang_06'	2.74228	1	'VVC'	'CVV'	0.08233
'mang_06'	2.82461	1	'VC'	'CV'	0.10134
'mang_06'	3.12326	1	'VC'	'CV'	0.10298
'mang_06'	3.22624	1	'VCC'	'CVC'	0.25149
'mang_06'	3.92227	1	'VCC'	'CVC'	0.15577
'mang_06'	4.07805	1	'VC'	'CV'	0.19476
'mang_06'	4.27281	1	'VC'	'CV'	0.12705
'mang_06'	4.39986	1	'VC'	'CV'	0.16645
'mang_06'	4.56631	1	'VVC'	'CVV'	0.20169
'mang_06'	4.768	1	'VC'	'CV'	0.176
'mang_06'	4.944	1	'VVC'	'CVV'	0.272
'mang_06'	5.46751	1	'VCC'	'CVC'	0.19649
'mang_06'	5.664	1	'VC'	'CV'	0.22729
'mang_06'	6.26151	1	'VCC'	'CVC'	0.23338
'mang_06'	6.49489	1	'VC'	'CV'	0.16111
'mang_06'	6.656	1	'VC'	'CV'	0.11001
'mang_06'	6.76601	1	'VC'	'CV'	0.16199
'mang_06'	6.928	1	'VVC'	'CVV'	0.22943
'mang_06'	7.15743	1	'VC'	'CV'	0.18115
'mang_06'	7.33858	1	'VVC'	'CVV'	0.26312
'mang_06'	7.86109	1	'VCC'	'CVC'	0.23847
'mang_06'	8.09956	1	'VC'	'CV'	0.18044
'mang_06'	8.5466	1	'VC'	'V'	0.1814
'mang_06'	8.728	1	'VVC'	'CVV'	0.12406
'mang_06'	8.85206	1	'VC'	'CV'	0.12601
'mang_06'	9.14383	1	'VC'	'CV'	0.19043
'mang_06'	9.33425	1	'VCC'	'CVC'	0.20175
'mang_06'	12.143	1	'VC'	'V'	0.17034
'mang_06'	12.3133	1	'VC'	'CV'	0.18162
'mang_06'	12.6381	1	'VC'	'V'	0.20537
'mang_06'	12.8435	1	'V'	'CV'	0.04785
'mang_06'	12.8913	1	'VC'	'V'	0.21884
'mang_06'	13.32	1	'VCC'	'CVC'	0.2108
'mang_06'	13.5308	1	'VC'	'CV'	0.23477
'mang_06'	14.3692	1	'VC'	'V'	0.20057
'mang_06'	14.5698	1	'VVC'	'CVV'	0.09424
'mang_06'	14.664	1	'VC'	'CV'	0.11926
'mang_06'	14.9571	1	'VC'	'CV'	0.13501
'mang_06'	15.0921	1	'VCC'	'CVC'	0.17866
'mang_06'	15.6214	1	'V'	'CV'	0.12611
'mang_06'	15.7475	1	'VC'	'V'	0.23241
'mang_06'	15.9799	1	'VC'	'CV'	0.15686
'mang_06'	16.1367	1	'VC'	'CV'	0.21652
'mang_06'	16.3533	1	'VCC'	'CVC'	0.27975
'mang_06'	16.633	1	'VC'	'CV'	0.21981
'mang_06'	17.0665	1	'VC'	'V'	0.1839
'mang_06'	17.2504	1	'VC'	'CV'	0.18386
'mang_06'	17.544	1	'VC'	'V'	0.24967
'mang_06'	17.7937	1	'V'	'CV'	0.02233
'mang_06'	17.816	1	'VC'	'V'	0.236
'mang_06'	18.2835	1	'VCC'	'CVC'	0.16449
'mang_06'	18.448	1	'VC'	'CV'	0.23594
'mang_06'	19.2043	1	'VCC'	'CVC'	0.28912
'mang_06'	19.4934	1	'VC'	'CV'	0.22661
'mang_06'	20.0589	1	'VCC'	'CVC'	0.26195
'mang_06'	20.3208	1	'VC'	'CV'	0.19918
'mang_06'	20.88	1	'VCC'	'CVC'	0.23692
'mang_06'	21.1169	1	'VC'	'CV'	0.19586
'mang_06'	21.3128	1	'VC'	'CV'	0.16328
'mang_06'	21.4761	1	'VC'	'CV'	0.18192
'mang_06'	21.658	1	'VVC'	'CVV'	0.24075
'mang_06'	21.8987	1	'VC'	'CV'	0.1767
'mang_06'	22.0754	1	'VVC'	'CVV'	0.2381
'mang_06'	22.5554	1	'VCC'	'CVC'	0.21264
'mang_06'	22.768	1	'VC'	'CV'	0.22687
'mang_06'	23.2715	1	'VC'	'V'	0.21653
'mang_06'	23.488	1	'VVC'	'CVV'	0.09057
'mang_06'	23.5786	1	'VC'	'CV'	0.09275
'mang_06'	23.848	1	'VC'	'CV'	0.12176
'mang_06'	23.9698	1	'VCC'	'CVC'	0.12741
'mang_06'	24.3634	1	'V'	'CV'	0.1166
'mang_06'	24.48	1	'VC'	'V'	0.21792
'mang_06'	24.6979	1	'VC'	'CV'	0.13903
'mang_06'	24.837	1	'VC'	'CV'	0.1797
'mang_06'	25.0166	1	'VCC'	'CVC'	0.21815
'mang_06'	25.2348	1	'VC'	'CV'	0.21183
'mang_06'	25.6263	1	'VC'	'V'	0.19227
'mang_06'	25.8185	1	'VC'	'CV'	0.18418
'mang_06'	26.1235	1	'VC'	'V'	0.23662
'mang_06'	26.3601	1	'V'	'CV'	0.03315
'mang_06'	26.3933	1	'VC'	'V'	0.22527
'mang_06'	26.8671	1	'VCC'	'CVC'	0.20467
'mang_06'	27.0718	1	'VC'	'CV'	0.18964
'mang_07'	1.05529	1	'VC'	'V'	0.20071
'mang_07'	1.256	1	'VVC'	'CVV'	0.08162
'mang_07'	1.33762	1	'VC'	'CV'	0.08811
'mang_07'	1.616	1	'VC'	'CV'	0.088
'mang_07'	1.704	1	'VCC'	'CVC'	0.24549
'mang_07'	2.10187	1	'VC'	'V'	0.19952
'mang_07'	2.30139	1	'VVC'	'CVV'	0.08346
'mang_07'	2.38485	1	'VC'	'CV'	0.10471
'mang_07'	2.66449	1	'VC'	'CV'	0.09522
'mang_07'	2.75971	1	'VCC'	'CVC'	0.24012
'mang_07'	3.4747	1	'VCC'	'CVC'	0.16773
'mang_07'	3.64243	1	'VC'	'CV'	0.1805
'mang_07'	3.82293	1	'VC'	'CV'	0.08793
'mang_07'	3.91086	1	'VC'	'CV'	0.16368
'mang_07'	4.07454	1	'VVC'	'CVV'	0.1912
'mang_07'	4.26575	1	'VC'	'CV'	0.17833
'mang_07'	4.44407	1	'VVC'	'CVV'	0.2648
'mang_07'	4.92609	1	'VCC'	'CVC'	0.18303
'mang_07'	5.10912	1	'VC'	'CV'	0.19488
'mang_07'	7.59764	1	'VC'	'V'	0.19035
'mang_07'	7.78799	1	'VVC'	'CVV'	0.0965
'mang_07'	7.88449	1	'VC'	'CV'	0.08105
'mang_07'	8.13294	1	'VC'	'CV'	0.13425
'mang_07'	8.2672	1	'VCC'	'CVC'	0.08663
'mang_07'	9.808	1	'VC'	'V'	0.16145
'mang_07'	9.96945	1	'VC'	'CV'	0.14208
'mang_07'	10.2434	1	'VC'	'V'	0.18076
'mang_07'	10.4242	1	'V'	'CV'	0.03552
'mang_07'	10.4597	1	'VC'	'V'	0.2016
'mang_07'	10.862	1	'VCC'	'CVC'	0.15496
'mang_07'	11.017	1	'VC'	'CV'	0.22904
'mang_07'	11.4753	1	'VC'	'V'	0.18152
'mang_07'	11.6568	1	'VVC'	'CVV'	0.0892
'mang_07'	11.746	1	'VC'	'CV'	0.10287
'mang_07'	11.998	1	'VC'	'CV'	0.13882
'mang_07'	12.1368	1	'VCC'	'CVC'	0.17483
'mang_07'	12.5238	1	'VC'	'CV'	0.16529
'mang_07'	12.6891	1	'VVC'	'CVV'	0.23284
'mang_07'	12.922	1	'VC'	'CV'	0.11734
'mang_07'	13.0393	1	'VC'	'CV'	0.16988
'mang_07'	13.2092	1	'VCC'	'CVC'	0.20081
'mang_07'	13.41	1	'VC'	'CV'	0.19681
'mang_07'	13.7646	1	'VC'	'V'	0.17285
'mang_07'	13.9374	1	'VC'	'CV'	0.15947
'mang_07'	14.2168	1	'VC'	'V'	0.19759
'mang_07'	14.4144	1	'V'	'CV'	0.03581
'mang_07'	14.4502	1	'VC'	'V'	0.2044
'mang_07'	14.8657	1	'VCC'	'CVC'	0.15826
'mang_07'	15.024	1	'VC'	'CV'	0.21691
'mang_07'	15.6233	1	'VCC'	'CVC'	0.21119
'mang_07'	15.8345	1	'VC'	'CV'	0.23118
'mang_07'	16.3615	1	'VCC'	'CVC'	0.22547
'mang_07'	16.587	1	'VC'	'CV'	0.18675
'mang_07'	17.0783	1	'VCC'	'CVC'	0.18194
'mang_07'	17.2602	1	'VC'	'CV'	0.17574
'mang_07'	17.4359	1	'VC'	'CV'	0.09354
'mang_07'	17.5295	1	'VC'	'CV'	0.15336
'mang_07'	17.6828	1	'VVC'	'CVV'	0.20362
'mang_07'	17.8865	1	'VC'	'CV'	0.1666
'mang_07'	18.0531	1	'VVC'	'CVV'	0.22546
'mang_07'	18.4955	1	'VCC'	'CVC'	0.18868
'mang_07'	18.6842	1	'VC'	'CV'	0.20001
'mang_07'	19.1005	1	'VC'	'V'	0.20225
'mang_07'	19.3028	1	'VVC'	'CVV'	0.08568
'mang_07'	19.3885	1	'VC'	'CV'	0.08372
'mang_07'	19.6396	1	'VC'	'CV'	0.11853
'mang_07'	19.7581	1	'VCC'	'CVC'	0.0914
'mang_07'	21.3546	1	'VC'	'V'	0.17019
'mang_07'	21.5248	1	'VC'	'CV'	0.16016
'mang_07'	21.8057	1	'VC'	'V'	0.20791
'mang_07'	22.0136	1	'V'	'CV'	0.0522
'mang_07'	22.0658	1	'VC'	'V'	0.19565
'mang_07'	22.4739	1	'VCC'	'CVC'	0.16845
'mang_07'	22.6423	1	'VC'	'CV'	0.21673
'mang_07'	23.2605	1	'VC'	'V'	0.18944
'mang_07'	23.45	1	'VVC'	'CVV'	0.08463
'mang_07'	23.5346	1	'VC'	'CV'	0.09935
'mang_07'	23.7978	1	'VC'	'CV'	0.12917
'mang_07'	23.9269	1	'VCC'	'CVC'	0.12393
'mang_07'	24.2977	1	'VC'	'CV'	0.20992
'mang_07'	24.5076	1	'VVC'	'CVV'	0.23638
'mang_07'	24.744	1	'VC'	'CV'	0.13596
'mang_07'	24.88	1	'VC'	'CV'	0.13604
'mang_07'	25.016	1	'VCC'	'CVC'	0.24914
'mang_07'	25.2651	1	'VC'	'CV'	0.19792
'mang_07'	25.6324	1	'VC'	'V'	0.16068
'mang_07'	25.7931	1	'VC'	'CV'	0.16737
'mang_07'	26.0908	1	'VC'	'V'	0.20757
'mang_07'	26.2984	1	'V'	'CV'	0.06419
'mang_07'	26.3626	1	'VC'	'V'	0.18142
'mang_07'	26.7587	1	'VCC'	'CVC'	0.14533
'mang_07'	26.904	1	'VC'	'CV'	0.20975
'mang_08'	2.064	1	'VC'	'V'	0.22767
'mang_08'	2.29167	1	'VVC'	'CVV'	0.06158
'mang_08'	2.35325	1	'VC'	'CV'	0.09697
'mang_08'	2.64435	1	'VC'	'CV'	0.07258
'mang_08'	2.71693	1	'VCC'	'CVC'	0.23323
'mang_08'	3.056	1	'VC'	'V'	0.22516
'mang_08'	3.28116	1	'VVC'	'CVV'	0.06583
'mang_08'	3.34699	1	'VC'	'CV'	0.0988
'mang_08'	3.63239	1	'VC'	'CV'	0.09114
'mang_08'	3.72354	1	'VCC'	'CVC'	0.23103
'mang_08'	4.26839	1	'VCC'	'CVC'	0.1717
'mang_08'	4.44009	1	'VC'	'CV'	0.1686
'mang_08'	4.60869	1	'VC'	'CV'	0.07623
'mang_08'	4.68492	1	'VC'	'CV'	0.15608
'mang_08'	4.841	1	'VVC'	'CVV'	0.19335
'mang_08'	5.03435	1	'VC'	'CV'	0.15863
'mang_08'	5.19298	1	'VVC'	'CVV'	0.24796
'mang_08'	5.66085	1	'VCC'	'CVC'	0.18715
'mang_08'	5.848	1	'VC'	'CV'	0.21597
'mang_08'	6.36118	1	'VCC'	'CVC'	0.1679
'mang_08'	6.52909	1	'VC'	'CV'	0.17094
'mang_08'	6.70003	1	'VC'	'CV'	0.07834
'mang_08'	6.77836	1	'VC'	'CV'	0.17064
'mang_08'	6.94901	1	'VVC'	'CVV'	0.15499
'mang_08'	7.104	1	'VC'	'CV'	0.2044
'mang_08'	7.3084	1	'VVC'	'CVV'	0.21908
'mang_08'	7.736	1	'VCC'	'CVC'	0.17738
'mang_08'	7.91338	1	'VC'	'CV'	0.21954
'mang_08'	8.368	1	'VC'	'V'	0.21473
'mang_08'	8.58273	1	'VVC'	'CVV'	0.07208
'mang_08'	8.65481	1	'VC'	'CV'	0.09157
'mang_08'	8.93128	1	'VC'	'CV'	0.12563
'mang_08'	9.05691	1	'VCC'	'CVC'	0.20709
'mang_08'	9.65953	1	'V'	'CV'	0.12664
'mang_08'	9.78617	1	'VC'	'V'	0.16039
'mang_08'	9.94656	1	'VC'	'CV'	0.19329
'mang_08'	10.1398	1	'VC'	'CV'	0.14999
'mang_08'	10.2898	1	'VC'	'CV'	0.17904
'mang_08'	10.4689	1	'VCC'	'CVC'	0.20391
'mang_08'	10.6728	1	'VC'	'CV'	0.20041
'mang_08'	11.0285	1	'VC'	'V'	0.17384
'mang_08'	11.2023	1	'VC'	'CV'	0.15797
'mang_08'	11.4883	1	'VC'	'V'	0.19633
'mang_08'	11.6846	1	'V'	'CV'	0.03346
'mang_08'	11.7181	1	'VC'	'V'	0.2113
'mang_08'	12.1397	1	'VCC'	'CVC'	0.18218
'mang_08'	12.3219	1	'VC'	'CV'	0.21178
'mang_08'	12.8113	1	'VC'	'V'	0.19891
'mang_08'	13.0102	1	'VVC'	'CVV'	0.08838
'mang_08'	13.0986	1	'VC'	'CV'	0.10221
'mang_08'	13.375	1	'VC'	'CV'	0.11781
'mang_08'	13.4928	1	'VCC'	'CVC'	0.13326
'mang_08'	13.8576	1	'V'	'CV'	0.13431
'mang_08'	13.9919	1	'VC'	'V'	0.13609
'mang_08'	14.128	1	'VC'	'CV'	0.20572
'mang_08'	14.3337	1	'VC'	'CV'	0.15428
'mang_08'	14.488	1	'VC'	'CV'	0.14924
'mang_08'	14.6372	1	'VCC'	'CVC'	0.20587
'mang_08'	14.8431	1	'VC'	'CV'	0.18089
'mang_08'	15.2088	1	'VC'	'V'	0.16396
'mang_08'	15.3727	1	'VC'	'CV'	0.17148
'mang_08'	15.656	1	'VC'	'V'	0.22419
'mang_08'	15.8802	1	'V'	'CV'	0.02862
'mang_08'	15.9088	1	'VC'	'V'	0.225
'mang_08'	16.3447	1	'VCC'	'CVC'	0.17252
'mang_08'	16.5172	1	'VC'	'CV'	0.21836
'mang_08'	17.0859	1	'VCC'	'CVC'	0.19409
'mang_08'	17.28	1	'VC'	'CV'	0.25052
'mang_08'	17.816	1	'VCC'	'CVC'	0.24842
'mang_08'	18.0644	1	'VC'	'CV'	0.18959
'mang_08'	18.5875	1	'VCC'	'CVC'	0.17459
'mang_08'	18.762	1	'VC'	'CV'	0.19547
'mang_08'	18.9575	1	'VC'	'CV'	0.11009
'mang_08'	19.0676	1	'VC'	'CV'	0.16241
'mang_08'	19.23	1	'VVC'	'CVV'	0.18201
'mang_08'	19.412	1	'VC'	'CV'	0.18396
'mang_08'	19.596	1	'VVC'	'CVV'	0.20403
'mang_08'	20.0444	1	'VCC'	'CVC'	0.18634
'mang_08'	20.2307	1	'VC'	'CV'	0.22217
'mang_08'	20.6648	1	'VC'	'V'	0.2089
'mang_08'	20.8737	1	'VVC'	'CVV'	0.06997
'mang_08'	20.9437	1	'VC'	'CV'	0.10194
'mang_08'	21.2112	1	'VC'	'CV'	0.10139
'mang_08'	21.3126	1	'VCC'	'CVC'	0.10342
'mang_08'	21.592	1	'V'	'CV'	0.13996
'mang_08'	21.732	1	'VC'	'V'	0.12605
'mang_08'	21.858	1	'VC'	'CV'	0.17258
'mang_08'	22.0306	1	'VC'	'CV'	0.16896
'mang_08'	22.1995	1	'VC'	'CV'	0.12045
'mang_08'	22.32	1	'VCC'	'CVC'	0.2015
'mang_08'	22.5215	1	'VC'	'CV'	0.19793
'mang_08'	22.856	1	'VC'	'V'	0.184
'mang_08'	23.04	1	'VC'	'CV'	0.176
'mang_08'	23.3418	1	'VC'	'V'	0.20857
'mang_08'	23.5503	1	'V'	'CV'	0.0373
'mang_08'	23.5876	1	'VC'	'V'	0.21264
'mang_08'	24.0237	1	'VCC'	'CVC'	0.13609
'mang_08'	24.1598	1	'VC'	'CV'	0.20662
'mang_09'	2.14099	1	'VC'	'V'	0.19501
'mang_09'	2.336	1	'VVC'	'CVV'	0.07999
'mang_09'	2.41599	1	'VC'	'CV'	0.09507
'mang_09'	2.696	1	'VC'	'CV'	0.10727
'mang_09'	2.80327	1	'VCC'	'CVC'	0.2288
'mang_09'	3.17205	1	'VC'	'V'	0.21529
'mang_09'	3.38734	1	'VVC'	'CVV'	0.07209
'mang_09'	3.45943	1	'VC'	'CV'	0.10758
'mang_09'	3.7473	1	'VC'	'CV'	0.1167
'mang_09'	3.864	1	'VCC'	'CVC'	0.24779
'mang_09'	5.032	1	'VCC'	'CVC'	0.18671
'mang_09'	5.21871	1	'VC'	'CV'	0.17329
'mang_09'	5.392	1	'VC'	'CV'	0.13666
'mang_09'	5.52866	1	'VC'	'CV'	0.16333
'mang_09'	5.69199	1	'VVC'	'CVV'	0.19827
'mang_09'	5.89026	1	'VC'	'CV'	0.18007
'mang_09'	6.07033	1	'VVC'	'CVV'	0.25974
'mang_09'	6.56242	1	'VCC'	'CVC'	0.20909
'mang_09'	6.77151	1	'VC'	'CV'	0.20379
'mang_09'	7.27777	1	'VCC'	'CVC'	0.21566
'mang_09'	7.49343	1	'VC'	'CV'	0.15457
'mang_09'	7.648	1	'VC'	'CV'	0.15627
'mang_09'	7.80427	1	'VC'	'CV'	0.16608
'mang_09'	7.97035	1	'VVC'	'CVV'	0.20313
'mang_09'	8.17348	1	'VC'	'CV'	0.1849
'mang_09'	8.35839	1	'VVC'	'CVV'	0.23574
'mang_09'	8.816	1	'VCC'	'CVC'	0.184
'mang_09'	9	1	'VC'	'CV'	0.21783
'mang_09'	9.36	1	'VC'	'V'	0.2427
'mang_09'	9.6027	1	'VVC'	'CVV'	0.08102
'mang_09'	9.68372	1	'VC'	'CV'	0.10212
'mang_09'	9.95056	1	'VC'	'CV'	0.12944
'mang_09'	10.08	1	'VCC'	'CVC'	0.16659
'mang_09'	10.8388	1	'VC'	'CV'	0.19407
'mang_09'	11.0329	1	'VVC'	'CVV'	0.21537
'mang_09'	11.2483	1	'VC'	'CV'	0.23024
'mang_09'	11.4785	1	'VVC'	'CVV'	0.24351
'mang_09'	11.722	1	'VC'	'CV'	0.17328
'mang_09'	11.8953	1	'VCC'	'CVC'	0.21812
'mang_09'	12.1134	1	'VC'	'CV'	0.2146
'mang_09'	12.504	1	'VC'	'V'	0.184
'mang_09'	12.688	1	'VC'	'CV'	0.17582
'mang_09'	13.6558	1	'VCC'	'CVC'	0.17
'mang_09'	13.8258	1	'VC'	'CV'	0.23181
'mang_09'	14.3929	1	'VC'	'V'	0.20881
'mang_09'	14.6017	1	'VVC'	'CVV'	0.08639
'mang_09'	14.6882	1	'VC'	'CV'	0.10362
'mang_09'	14.9762	1	'VC'	'CV'	0.13117
'mang_09'	15.1073	1	'VCC'	'CVC'	0.18866
'mang_09'	15.7293	1	'VC'	'CV'	0.14361
'mang_09'	15.8729	1	'VVC'	'CVV'	0.21439
'mang_09'	16.0874	1	'VC'	'CV'	0.25669
'mang_09'	16.344	1	'VVC'	'CVV'	0.26184
'mang_09'	16.6059	1	'VC'	'CV'	0.18759
'mang_09'	16.7935	1	'VCC'	'CVC'	0.25668
'mang_09'	17.0501	1	'VC'	'CV'	0.22985
'mang_09'	17.4782	1	'VC'	'V'	0.18915
'mang_09'	17.6674	1	'VC'	'CV'	0.18784
'mang_09'	18.684	1	'VCC'	'CVC'	0.17736
'mang_09'	18.8614	1	'VC'	'CV'	0.21382
'mang_09'	19.4733	1	'VCC'	'CVC'	0.2558
'mang_09'	19.7291	1	'VC'	'CV'	0.20188
'mang_09'	20.2405	1	'VCC'	'CVC'	0.24684
'mang_09'	20.4873	1	'VC'	'CV'	0.21249
'mang_09'	21.504	1	'VCC'	'CVC'	0.184
'mang_09'	21.688	1	'VC'	'CV'	0.20967
'mang_09'	21.8977	1	'VC'	'CV'	0.14089
'mang_09'	22.0386	1	'VC'	'CV'	0.17176
'mang_09'	22.2103	1	'VVC'	'CVV'	0.23414
'mang_09'	22.4444	1	'VC'	'CV'	0.18757
'mang_09'	22.632	1	'VVC'	'CVV'	0.22398
'mang_09'	23.1061	1	'VCC'	'CVC'	0.23262
'mang_09'	23.3387	1	'VC'	'CV'	0.22581
'mang_09'	23.8038	1	'VC'	'V'	0.22418
'mang_09'	24.028	1	'VVC'	'CVV'	0.07389
'mang_09'	24.1018	1	'VC'	'CV'	0.10479
'mang_09'	24.384	1	'VC'	'CV'	0.12493
'mang_09'	24.5089	1	'VCC'	'CVC'	0.14427
'mang_09'	24.9718	1	'VC'	'CV'	0.22816
'mang_09'	25.2	1	'VVC'	'CVV'	0.24004
'mang_09'	25.44	1	'VC'	'CV'	0.25173
'mang_09'	25.6918	1	'VVC'	'CVV'	0.30653
'mang_09'	25.9983	1	'VC'	'CV'	0.21215
'mang_09'	26.2105	1	'VCC'	'CVC'	0.30196
'mang_09'	26.5124	1	'VC'	'CV'	0.21559
'mang_09'	26.9645	1	'VC'	'V'	0.16034
'mang_09'	27.1249	1	'VC'	'CV'	0.20891
'mang_09'	27.4736	1	'VC'	'V'	0.2464
'mang_09'	27.72	1	'V'	'CV'	0.03061
'mang_09'	27.7506	1	'VC'	'V'	0.23339
'mang_09'	28.2293	1	'VCC'	'CVC'	0.17422
'mang_09'	28.4035	1	'VC'	'CV'	0.2476
'mang_10'	2.54312	1	'VC'	'V'	0.21263
'mang_10'	2.75575	1	'VVC'	'CVV'	0.09065
'mang_10'	2.8464	1	'VC'	'CV'	0.10107
'mang_10'	3.13882	1	'VC'	'CV'	0.09144
'mang_10'	3.23026	1	'VCC'	'CVC'	0.24247
'mang_10'	3.64216	1	'VC'	'V'	0.20499
'mang_10'	3.84715	1	'VVC'	'CVV'	0.08866
'mang_10'	3.93581	1	'VC'	'CV'	0.10017
'mang_10'	4.224	1	'VC'	'CV'	0.12227
'mang_10'	4.34627	1	'VCC'	'CVC'	0.23773
'mang_10'	5.11631	1	'VCC'	'CVC'	0.18769
'mang_10'	5.304	1	'VC'	'CV'	0.184
'mang_10'	5.488	1	'VC'	'CV'	0.15425
'mang_10'	5.64225	1	'VC'	'CV'	0.1686
'mang_10'	5.81085	1	'VVC'	'CVV'	0.21669
'mang_10'	6.02754	1	'VC'	'CV'	0.18046
'mang_10'	6.208	1	'VVC'	'CVV'	0.27109
'mang_10'	6.84	1	'VCC'	'CVC'	0.29592
'mang_10'	7.13592	1	'VC'	'CV'	0.1954
'mang_10'	7.68895	1	'VCC'	'CVC'	0.2039
'mang_10'	7.89285	1	'VC'	'CV'	0.18622
'mang_10'	8.07908	1	'VC'	'CV'	0.13604
'mang_10'	8.21512	1	'VC'	'CV'	0.17022
'mang_10'	8.38534	1	'VVC'	'CVV'	0.24423
'mang_10'	8.62957	1	'VC'	'CV'	0.17752
'mang_10'	8.80709	1	'VVC'	'CVV'	0.25317
'mang_10'	9.264	1	'VCC'	'CVC'	0.22748
'mang_10'	9.49148	1	'VC'	'CV'	0.22852
'mang_10'	10.0263	1	'VC'	'V'	0.21509
'mang_10'	10.2414	1	'VVC'	'CVV'	0.09348
'mang_10'	10.3349	1	'VC'	'CV'	0.12175
'mang_10'	10.6426	1	'VC'	'CV'	0.14874
'mang_10'	10.7914	1	'VCC'	'CVC'	0.26245
'mang_10'	11.424	1	'VVC'	'VV'	0.24929
'mang_10'	11.6733	1	'V'	'CV'	0.14663
'mang_10'	11.8199	1	'VC'	'V'	0.18789
'mang_10'	12.0078	1	'VVC'	'CVV'	0.23219
'mang_10'	12.24	1	'VC'	'CV'	0.22127
'mang_10'	12.4613	1	'V'	'CV'	0.09068
'mang_10'	12.5519	1	'VC'	'V'	0.17469
'mang_10'	13.0093	1	'VC'	'CV'	0.17817
'mang_10'	13.1875	1	'VC'	'CV'	0.20367
'mang_10'	13.3912	1	'VCC'	'CVC'	0.28832
'mang_10'	13.6795	1	'VC'	'CV'	0.14747
'mang_10'	13.827	1	'VCC'	'CVC'	0.28541
'mang_10'	14.1124	1	'VC'	'CV'	0.23147
'mang_10'	14.6412	1	'VC'	'V'	0.19764
'mang_10'	14.8388	1	'VC'	'CV'	0.18861
'mang_10'	15.1677	1	'VC'	'V'	0.21632
'mang_10'	15.384	1	'V'	'CV'	0.05556
'mang_10'	15.4396	1	'VC'	'V'	0.23547
'mang_10'	15.9035	1	'VCC'	'CVC'	0.20049
'mang_10'	16.104	1	'VC'	'CV'	0.23426
'mang_10'	16.872	1	'VC'	'V'	0.1933
'mang_10'	17.0653	1	'VVC'	'CVV'	0.15694
'mang_10'	17.2223	1	'VC'	'CV'	0.14573
'mang_10'	17.5865	1	'VC'	'CV'	0.1415
'mang_10'	17.728	1	'VCC'	'CVC'	0.26739
'mang_10'	18.4491	1	'VVC'	'VV'	0.27088
'mang_10'	18.72	1	'V'	'CV'	0.17097
'mang_10'	18.891	1	'VC'	'V'	0.15922
'mang_10'	19.0502	1	'VVC'	'CVV'	0.25064
'mang_10'	19.3008	1	'VC'	'CV'	0.22355
'mang_10'	19.5244	1	'V'	'CV'	0.09162
'mang_10'	19.616	1	'VC'	'V'	0.20506
'mang_10'	20.064	1	'VC'	'CV'	0.16141
'mang_10'	20.2254	1	'VC'	'CV'	0.22755
'mang_10'	20.453	1	'VCC'	'CVC'	0.29059
'mang_10'	20.7435	1	'VC'	'CV'	0.13096
'mang_10'	20.8745	1	'VCC'	'CVC'	0.29603
'mang_10'	21.1705	1	'VC'	'CV'	0.21344
'mang_10'	21.5778	1	'VC'	'V'	0.18284
'mang_10'	21.7606	1	'VC'	'CV'	0.17873
'mang_10'	22.0758	1	'VC'	'V'	0.21531
'mang_10'	22.2912	1	'V'	'CV'	0.04082
'mang_10'	22.332	1	'VC'	'V'	0.22683
'mang_10'	22.8027	1	'VCC'	'CVC'	0.20148
'mang_10'	23.0041	1	'VC'	'CV'	0.21185
'mang_10'	23.6936	1	'VCC'	'CVC'	0.24239
'mang_10'	23.936	1	'VC'	'CV'	0.20558
'mang_10'	24.1416	1	'VC'	'CV'	0.15078
'mang_10'	24.2924	1	'VC'	'CV'	0.21741
'mang_10'	24.5098	1	'VVC'	'CVV'	0.25505
'mang_10'	24.7648	1	'VC'	'CV'	0.20474
'mang_10'	24.9696	1	'VVC'	'CVV'	0.27058
'mang_10'	25.4814	1	'VCC'	'CVC'	0.22001
'mang_10'	25.7015	1	'VC'	'CV'	0.24505
'mang_10'	26.267	1	'VCC'	'CVC'	0.23425
'mang_10'	26.5012	1	'VC'	'CV'	0.18942
'mang_10'	26.6907	1	'VC'	'CV'	0.14377
'mang_10'	26.8344	1	'VC'	'CV'	0.16557
'mang_10'	27	1	'VVC'	'CVV'	0.25027
'mang_10'	27.2503	1	'VC'	'CV'	0.19702
'mang_10'	27.4473	1	'VVC'	'CVV'	0.26947
'mang_10'	27.9598	1	'VCC'	'CVC'	0.20822
'mang_10'	28.168	1	'VC'	'CV'	0.23388
'mang_10'	28.6719	1	'VC'	'V'	0.21606
'mang_10'	28.888	1	'VVC'	'CVV'	0.10183
'mang_10'	28.9898	1	'VC'	'CV'	0.11144
'mang_10'	29.2887	1	'VC'	'CV'	0.1219
'mang_10'	29.4106	1	'VCC'	'CVC'	0.19738
'mang_10'	29.968	1	'VVC'	'VV'	0.21256
'mang_10'	30.1806	1	'V'	'CV'	0.12663
'mang_10'	30.3072	1	'VC'	'V'	0.16756
'mang_10'	30.4748	1	'VVC'	'CVV'	0.21325
'mang_10'	30.688	1	'VC'	'CV'	0.22667
'mang_10'	30.9147	1	'V'	'CV'	0.11209
'mang_10'	31.0267	1	'VC'	'V'	0.10925
'mang_10'	31.3456	1	'VC'	'CV'	0.15042
'mang_10'	31.496	1	'VC'	'CV'	0.17336
'mang_10'	31.6694	1	'VCC'	'CVC'	0.26437
'mang_10'	31.9337	1	'VC'	'CV'	0.14298
'mang_10'	32.0767	1	'VCC'	'CVC'	0.28647
'mang_10'	32.3632	1	'VC'	'CV'	0.20665
'mang_10'	32.76	1	'VC'	'V'	0.19538
'mang_10'	32.9554	1	'VC'	'CV'	0.17631
'mang_10'	33.2736	1	'VC'	'V'	0.23781
'mang_10'	33.5114	1	'V'	'CV'	0.06461
'mang_10'	33.576	1	'VC'	'V'	0.22103
'mang_10'	34.0314	1	'VCC'	'CVC'	0.16861
'mang_10'	34.2	1	'VC'	'CV'	0.2164
'mang_11'	11.1199	1	'VCC'	'CVC'	0.2492
'mang_11'	12.084	1	'VCC'	'CVC'	0.2933
'mang_11'	12.3773	1	'VC'	'CV'	0.06603
'mang_11'	12.4433	1	'VC'	'CV'	0.24467
'mang_11'	12.688	1	'V'	'CV'	0.13268
'mang_11'	12.8207	1	'VC'	'V'	0.22607
'mang_11'	13.2817	1	'V'	'CV'	0.12629
'mang_11'	13.408	1	'VC'	'V'	0.2687
'mang_11'	13.6767	1	'VC'	'CV'	0.1793
'mang_11'	13.856	1	'VCC'	'CVC'	0.25506
'mang_11'	14.1111	1	'VC'	'CV'	0.25211
'mang_11'	14.3632	1	'VCC'	'CVC'	0.3306
'mang_11'	22.0143	1	'VCC'	'CVC'	0.26485
'mang_11'	22.5568	1	'VCC'	'CVC'	0.28653
'mang_11'	22.8433	1	'VC'	'CV'	0.072
'mang_11'	22.9153	1	'VC'	'CV'	0.23499
'mang_11'	23.1503	1	'V'	'CV'	0.13373
'mang_11'	23.284	1	'VC'	'V'	0.20396
'mang_11'	23.664	1	'V'	'CV'	0.13916
'mang_11'	23.8032	1	'VC'	'V'	0.22084
'mang_11'	24.024	1	'VC'	'CV'	0.1622
'mang_11'	24.1862	1	'VCC'	'CVC'	0.22834
'mang_11'	24.4145	1	'VC'	'CV'	0.21606
'mang_11'	24.6306	1	'VCC'	'CVC'	0.29012
'mang_11'	25.2898	1	'VC'	'CV'	0.15831
'mang_11'	25.4481	1	'VC'	'CV'	0.26967
'mang_11'	25.7177	1	'VC'	'CV'	0.09457
'mang_11'	25.8123	1	'VCC'	'CVC'	0.23091
'mang_11'	26.0432	1	'VC'	'CV'	0.2288
'mang_11'	26.5679	1	'VC'	'V'	0.22317
'mang_11'	26.7911	1	'V'	'CV'	0.0388
'mang_11'	26.8299	1	'VC'	'V'	0.26009
'mang_11'	29.8292	1	'VCC'	'VC'	0.21274
'mang_11'	30.0419	1	'VC'	'CV'	0.1917
'mang_11'	30.2336	1	'VC'	'CV'	0.2616
'mang_11'	32.04	1	'VCC'	'VC'	0.13758
'mang_11'	32.1776	1	'VC'	'CV'	0.17655
'mang_11'	32.5983	1	'VC'	'CV'	0.14707
'mang_11'	32.7453	1	'VC'	'CV'	0.2394
'mang_11'	33.2528	1	'VC'	'CV'	0.2272
'mang_11'	33.48	1	'VVC'	'CVV'	0.24328
'mang_11'	33.7233	1	'VC'	'CV'	0.20472
'mang_11'	33.928	1	'VCC'	'CVC'	0.176
'mang_11'	34.104	1	'VC'	'CV'	0.21033
'mang_12'	8.36063	1	'VCC'	'CVC'	0.27937
'mang_12'	8.64	1	'VC'	'CV'	0.176
'mang_12'	8.816	1	'VC'	'CV'	0.25758
'mang_12'	9.07358	1	'VC'	'CV'	0.25876
'mang_12'	9.33235	1	'VC'	'CV'	0.28706
'mang_12'	9.6194	1	'VC'	'CV'	0.22654
'mang_12'	18.7807	1	'VC'	'V'	0.29129
'mang_12'	19.072	1	'V'	'CV'	0.08201
'mang_12'	19.154	1	'VC'	'V'	0.25066
'mang_12'	20.9624	1	'V'	'V'	0.08309
'mang_12'	21.0455	1	'VC'	'V'	0.13717
'mang_12'	21.1827	1	'VC'	'CV'	0.19124
'mang_12'	21.3739	1	'VVC'	'CVV'	0.19864
'mang_12'	21.5726	1	'VC'	'CV'	0.20203
'mang_12'	21.7746	1	'VVC'	'CVV'	0.23912
'mang_12'	22.2189	1	'VCC'	'VC'	0.21338
'mang_12'	22.4323	1	'VC'	'CV'	0.20084
'mang_12'	22.6331	1	'VC'	'CV'	0.25401
'mang_12'	23.175	1	'VCC'	'CVC'	0.21324
'mang_12'	23.576	1	'VVC'	'CVV'	0.16697
'mang_12'	23.743	1	'VC'	'CV'	0.15197
'mang_12'	24.0753	1	'VCC'	'VC'	0.17495
'mang_12'	24.2503	1	'VC'	'CV'	0.2015
'mang_12'	24.8062	1	'VC'	'V'	0.17873
'mang_12'	24.9849	1	'VC'	'CV'	0.2057
'mang_12'	25.1906	1	'VC'	'CV'	0.09717
'mang_12'	25.2878	1	'VC'	'CV'	0.1739
'mang_12'	25.6439	1	'VC'	'CV'	0.15038
'mang_12'	25.7942	1	'VC'	'CV'	0.24068
'mang_12'	26.0349	1	'VC'	'CV'	0.26541
'mang_13'	16.7771	1	'VC'	'V'	0.32276
'mang_13'	17.0998	1	'VC'	'CV'	0.08726
'mang_13'	17.1871	1	'VC'	'CV'	0.23707
'mang_13'	17.6961	1	'VC'	'V'	0.1414
'mang_13'	17.8375	1	'VC'	'CV'	0.24346
'mang_13'	18.0809	1	'VCC'	'CVC'	0.26173
'mang_13'	18.3426	1	'VC'	'CV'	0.13423
'mang_13'	18.4769	1	'VCC'	'CVC'	0.24312
'mang_13'	18.72	1	'VC'	'CV'	0.24265
'mang_13'	18.9627	1	'VCC'	'CVC'	0.32961
'mang_13'	23.4349	1	'VC'	'V'	0.26111
'mang_13'	23.696	1	'V'	'CV'	0.07212
'mang_13'	23.7681	1	'VC'	'V'	0.25075
'mang_13'	24.8185	1	'V'	'V'	0.08854
'mang_13'	24.907	1	'VC'	'V'	0.15156
'mang_13'	25.0586	1	'VC'	'CV'	0.17121
'mang_13'	25.2298	1	'VVC'	'CVV'	0.19696
'mang_13'	25.4267	1	'VC'	'CV'	0.17601
'mang_13'	25.6027	1	'VVC'	'CVV'	0.22126
'mang_13'	26.0675	1	'VCC'	'VC'	0.20453
'mang_13'	26.272	1	'VC'	'CV'	0.184
'mang_13'	26.456	1	'VC'	'CV'	0.26746
'mang_13'	29.3933	1	'VC'	'V'	0.26201
'mang_13'	29.6553	1	'VC'	'CV'	0.21147
'mang_13'	30.0354	1	'VC'	'CV'	0.24884
'mang_13'	30.2842	1	'V'	'CV'	0.06391
'mang_13'	30.3482	1	'VC'	'V'	0.24385
'mang_14'	1.72595	1	'VC'	'V'	0.19822
'mang_14'	1.92416	1	'VVC'	'CVV'	0.10133
'mang_14'	2.0255	1	'VC'	'CV'	0.12696
'mang_14'	2.3206	1	'VC'	'CV'	0.08781
'mang_14'	2.40841	1	'VCC'	'CVC'	0.27316
'mang_14'	2.83324	1	'VC'	'V'	0.21913
'mang_14'	3.05237	1	'VVC'	'CVV'	0.08628
'mang_14'	3.13865	1	'VC'	'CV'	0.15114
'mang_14'	3.47612	1	'VC'	'CV'	0.12388
'mang_14'	3.6	1	'VCC'	'CVC'	0.25508
'mang_14'	8.35435	1	'VCC'	'CVC'	0.18046
'mang_14'	8.53482	1	'VC'	'CV'	0.17966
'mang_14'	8.71447	1	'VC'	'CV'	0.10153
'mang_14'	8.816	1	'VC'	'CV'	0.184
'mang_14'	9	1	'VVC'	'CVV'	0.20398
'mang_14'	9.20398	1	'VC'	'CV'	0.20955
'mang_14'	9.41353	1	'VVC'	'CVV'	0.28057
'mang_14'	10.0607	1	'VCC'	'CVC'	0.23613
'mang_14'	10.2968	1	'VC'	'CV'	0.20962
'mang_14'	10.8	1	'VCC'	'CVC'	0.25762
'mang_14'	11.0576	1	'VC'	'CV'	0.18893
'mang_14'	11.2465	1	'VC'	'CV'	0.1328
'mang_14'	11.3794	1	'VC'	'CV'	0.19062
'mang_14'	11.57	1	'VVC'	'CVV'	0.20269
'mang_14'	11.7727	1	'VC'	'CV'	0.19535
'mang_14'	11.968	1	'VVC'	'CVV'	0.24909
'mang_14'	12.4733	1	'VCC'	'CVC'	0.24114
'mang_14'	12.7144	1	'VC'	'CV'	0.18465
'mang_14'	13.136	1	'VC'	'V'	0.22785
'mang_14'	13.3638	1	'VVC'	'CVV'	0.09682
'mang_14'	13.4607	1	'VC'	'CV'	0.12333
'mang_14'	13.7615	1	'VC'	'CV'	0.15118
'mang_14'	13.9127	1	'VCC'	'CVC'	0.24356
'mang_14'	14.5169	1	'VCC'	'CVC'	0.24021
'mang_14'	14.7571	1	'VC'	'CV'	0.20316
'mang_14'	14.9603	1	'VC'	'CV'	0.22503
'mang_14'	15.4106	1	'V'	'CV'	0.15736
'mang_14'	15.568	1	'VC'	'V'	0.25349
'mang_14'	15.8215	1	'VC'	'CV'	0.06331
'mang_14'	15.8848	1	'VCC'	'CVC'	0.27119
'mang_14'	16.156	1	'VC'	'CV'	0.2166
'mang_14'	16.5845	1	'VC'	'V'	0.15152
'mang_14'	16.736	1	'VC'	'CV'	0.20492
'mang_14'	17.0981	1	'VC'	'V'	0.21987
'mang_14'	17.318	1	'V'	'CV'	0.06042
'mang_14'	17.3784	1	'VC'	'V'	0.23381
'mang_14'	17.8583	1	'VCC'	'CVC'	0.22335
'mang_14'	18.0816	1	'VC'	'CV'	0.22063
'mang_14'	18.7127	1	'VC'	'V'	0.23163
'mang_14'	18.9443	1	'VVC'	'CVV'	0.09442
'mang_14'	19.0388	1	'VC'	'CV'	0.12924
'mang_14'	19.3364	1	'VC'	'CV'	0.15389
'mang_14'	19.4903	1	'VCC'	'CVC'	0.23862
'mang_14'	20.1174	1	'VCC'	'CVC'	0.21261
'mang_14'	20.33	1	'VC'	'CV'	0.13578
'mang_14'	20.4658	1	'VC'	'CV'	0.23413
'mang_14'	20.9361	1	'V'	'CV'	0.17072
'mang_14'	21.1068	1	'VC'	'V'	0.24967
'mang_14'	21.3564	1	'VC'	'CV'	0.11165
'mang_14'	21.4681	1	'VCC'	'CVC'	0.28696
'mang_14'	21.755	1	'VC'	'CV'	0.22728
'mang_14'	22.2036	1	'VC'	'V'	0.16903
'mang_14'	22.3726	1	'VC'	'CV'	0.1864
'mang_14'	22.68	1	'VC'	'V'	0.24895
'mang_14'	22.929	1	'V'	'CV'	0.04588
'mang_14'	22.9748	1	'VC'	'V'	0.23486
'mang_14'	23.4598	1	'VCC'	'CVC'	0.24494
'mang_14'	23.7047	1	'VC'	'CV'	0.22416
'mang_14'	24.5561	1	'VCC'	'CVC'	0.28391
'mang_14'	24.84	1	'VC'	'CV'	0.24238
'mang_14'	25.4193	1	'VCC'	'CVC'	0.27692
'mang_14'	25.6962	1	'VC'	'CV'	0.2158
'mang_14'	26.3531	1	'VCC'	'CVC'	0.21744
'mang_14'	26.5705	1	'VC'	'CV'	0.20708
'mang_14'	26.7776	1	'VC'	'CV'	0.16377
'mang_14'	26.9414	1	'VC'	'CV'	0.19326
'mang_14'	27.1346	1	'VVC'	'CVV'	0.22539
'mang_14'	27.36	1	'VC'	'CV'	0.20936
'mang_14'	27.5694	1	'VVC'	'CVV'	0.23864
'mang_14'	28.0718	1	'VCC'	'CVC'	0.18417
'mang_14'	28.256	1	'VC'	'CV'	0.24979
'mang_14'	28.704	1	'VC'	'V'	0.23842
'mang_14'	28.9424	1	'VVC'	'CVV'	0.09367
'mang_14'	29.0361	1	'VC'	'CV'	0.11322
'mang_14'	29.3065	1	'VC'	'CV'	0.11748
'mang_14'	29.424	1	'VCC'	'CVC'	0.22997
'mang_14'	29.968	1	'VCC'	'CVC'	0.24187
'mang_14'	30.2099	1	'VC'	'CV'	0.18447
'mang_14'	30.3943	1	'VC'	'CV'	0.2277
'mang_14'	30.844	1	'V'	'CV'	0.15263
'mang_14'	30.9966	1	'VC'	'V'	0.26263
'mang_14'	31.2593	1	'VC'	'CV'	0.06005
'mang_14'	31.3193	1	'VCC'	'CVC'	0.25957
'mang_14'	31.5789	1	'VC'	'CV'	0.18897
'mang_14'	31.9414	1	'VC'	'V'	0.18646
'mang_14'	32.1279	1	'VC'	'CV'	0.16987
'mang_14'	32.4226	1	'VC'	'V'	0.22769
'mang_14'	32.6503	1	'V'	'CV'	0.03822
'mang_14'	32.6886	1	'VC'	'V'	0.21438
'mang_14'	33.12	1	'VCC'	'CVC'	0.16071
'mang_14'	33.2807	1	'VC'	'CV'	0.19929
'mang_15'	2.13101	1	'VC'	'V'	0.20499
'mang_15'	2.336	1	'VVC'	'CVV'	0.09975
'mang_15'	2.43575	1	'VC'	'CV'	0.11543
'mang_15'	2.72619	1	'VC'	'CV'	0.10102
'mang_15'	2.82721	1	'VCC'	'CVC'	0.22879
'mang_15'	3.23305	1	'VC'	'V'	0.21789
'mang_15'	3.45094	1	'VVC'	'CVV'	0.08621
'mang_15'	3.53714	1	'VC'	'CV'	0.12123
'mang_15'	3.84097	1	'VC'	'CV'	0.10555
'mang_15'	3.94652	1	'VCC'	'CVC'	0.26289
'mang_15'	5.54561	1	'VCC'	'CVC'	0.21439
'mang_15'	5.76	1	'VC'	'CV'	0.20168
'mang_15'	5.96168	1	'VC'	'CV'	0.10941
'mang_15'	6.07109	1	'VC'	'CV'	0.18085
'mang_15'	6.25194	1	'VVC'	'CVV'	0.19832
'mang_15'	6.45026	1	'VC'	'CV'	0.19894
'mang_15'	6.6492	1	'VVC'	'CVV'	0.2788
'mang_15'	7.192	1	'VCC'	'CVC'	0.23558
'mang_15'	7.42758	1	'VC'	'CV'	0.22042
'mang_15'	7.98389	1	'VCC'	'CVC'	0.22486
'mang_15'	8.20875	1	'VC'	'CV'	0.20857
'mang_15'	8.41732	1	'VC'	'CV'	0.12668
'mang_15'	8.544	1	'VC'	'CV'	0.184
'mang_15'	8.728	1	'VVC'	'CVV'	0.25171
'mang_15'	8.97971	1	'VC'	'CV'	0.17729
'mang_15'	9.157	1	'VVC'	'CVV'	0.24316
'mang_15'	9.624	1	'VCC'	'CVC'	0.26069
'mang_15'	9.88469	1	'VC'	'CV'	0.24436
'mang_15'	10.44	1	'VC'	'V'	0.22933
'mang_15'	10.6693	1	'VVC'	'CVV'	0.06634
'mang_15'	10.7357	1	'VC'	'CV'	0.12564
'mang_15'	11.064	1	'VC'	'CV'	0.12796
'mang_15'	11.192	1	'VCC'	'CVC'	0.21908
'mang_15'	14.8171	1	'VC'	'V'	0.20969
'mang_15'	15.0267	1	'VVC'	'CVV'	0.08595
'mang_15'	15.1127	1	'VC'	'CV'	0.12757
'mang_15'	15.424	1	'VC'	'CV'	0.14478
'mang_15'	15.5688	1	'VCC'	'CVC'	0.2292
'mang_15'	16.2365	1	'VC'	'V'	0.22753
'mang_15'	16.464	1	'VC'	'CV'	0.25226
'mang_15'	16.9474	1	'V'	'CV'	0.17492
'mang_15'	17.1224	1	'VC'	'V'	0.28155
'mang_15'	17.4039	1	'VC'	'CV'	0.07576
'mang_15'	17.4796	1	'VCC'	'CVC'	0.29191
'mang_15'	17.7716	1	'VC'	'CV'	0.21428
'mang_15'	18.2246	1	'VC'	'V'	0.19509
'mang_15'	18.4197	1	'VC'	'CV'	0.19144
'mang_15'	18.72	1	'VC'	'V'	0.2362
'mang_15'	18.9562	1	'V'	'CV'	0.04412
'mang_15'	19.0003	1	'VC'	'V'	0.23258
'mang_15'	19.4861	1	'VCC'	'CVC'	0.21206
'mang_15'	19.6981	1	'VC'	'CV'	0.22855
'mang_15'	20.4223	1	'VCC'	'CVC'	0.25142
'mang_15'	20.6737	1	'VC'	'CV'	0.23358
'mang_15'	21.2103	1	'VCC'	'CVC'	0.22822
'mang_15'	21.4385	1	'VC'	'CV'	0.21434
'mang_15'	21.96	1	'VCC'	'CVC'	0.23025
'mang_15'	22.1902	1	'VC'	'CV'	0.20222
'mang_15'	22.3925	1	'VC'	'CV'	0.16204
'mang_15'	22.5545	1	'VC'	'CV'	0.1764
'mang_15'	22.7309	1	'VVC'	'CVV'	0.2521
'mang_15'	22.983	1	'VC'	'CV'	0.17995
'mang_15'	23.163	1	'VVC'	'CVV'	0.26731
'mang_15'	23.664	1	'VCC'	'CVC'	0.24418
'mang_15'	23.9082	1	'VC'	'CV'	0.20564
'mang_15'	24.3718	1	'VC'	'V'	0.23217
'mang_15'	24.6039	1	'VVC'	'CVV'	0.08632
'mang_15'	24.6902	1	'VC'	'CV'	0.10153
'mang_15'	24.9834	1	'VC'	'CV'	0.12261
'mang_15'	25.106	1	'VCC'	'CVC'	0.25561
'mang_15'	25.6776	1	'VC'	'V'	0.21156
'mang_15'	25.8892	1	'VC'	'CV'	0.20681
'mang_15'	26.3374	1	'V'	'CV'	0.14643
'mang_15'	26.4839	1	'VC'	'V'	0.2785
'mang_15'	26.7624	1	'VC'	'CV'	0.04234
'mang_15'	26.8047	1	'VCC'	'CVC'	0.26709
'mang_15'	27.0718	1	'VC'	'CV'	0.19143
'mang_15'	27.4311	1	'VC'	'V'	0.19152
'mang_15'	27.6226	1	'VC'	'CV'	0.16855
'mang_15'	28.1647	1	'V'	'CV'	0.05379
'mang_15'	28.2185	1	'VC'	'V'	0.19973
'mang_15'	28.6349	1	'VCC'	'CVC'	0.19267
'mang_15'	28.8276	1	'VC'	'CV'	0.20563
'mang_16'	3.232	1	'VC'	'V'	0.23587
'mang_16'	3.46787	1	'VVC'	'CVV'	0.08889
'mang_16'	3.55675	1	'VC'	'CV'	0.11033
'mang_16'	3.84666	1	'VC'	'CV'	0.08451
'mang_16'	3.93117	1	'VCC'	'CVC'	0.2348
'mang_16'	4.36405	1	'VC'	'V'	0.19048
'mang_16'	4.55454	1	'VVC'	'CVV'	0.08667
'mang_16'	4.6412	1	'VC'	'CV'	0.10786
'mang_16'	4.93285	1	'VC'	'CV'	0.11759
'mang_16'	5.05044	1	'VCC'	'CVC'	0.24494
'mang_16'	5.88066	1	'VCC'	'CVC'	0.21445
'mang_16'	6.09511	1	'VC'	'CV'	0.18331
'mang_16'	6.27842	1	'VC'	'CV'	0.1387
'mang_16'	6.41712	1	'VC'	'CV'	0.15088
'mang_16'	6.568	1	'VVC'	'CVV'	0.20891
'mang_16'	6.77691	1	'VC'	'CV'	0.19302
'mang_16'	6.96993	1	'VVC'	'CVV'	0.26111
'mang_16'	7.464	1	'VCC'	'CVC'	0.21514
'mang_16'	7.67914	1	'VC'	'CV'	0.21297
'mang_16'	8.17279	1	'VCC'	'CVC'	0.22538
'mang_16'	8.39818	1	'VC'	'CV'	0.17745
'mang_16'	8.57562	1	'VC'	'CV'	0.10094
'mang_16'	8.67657	1	'VC'	'CV'	0.16739
'mang_16'	8.84396	1	'VVC'	'CVV'	0.191
'mang_16'	9.03495	1	'VC'	'CV'	0.18663
'mang_16'	9.22158	1	'VVC'	'CVV'	0.25249
'mang_16'	9.70475	1	'VCC'	'CVC'	0.19125
'mang_16'	9.896	1	'VC'	'CV'	0.23373
'mang_16'	10.344	1	'VC'	'V'	0.21193
'mang_16'	10.5559	1	'VVC'	'CVV'	0.09799
'mang_16'	10.6539	1	'VC'	'CV'	0.11673
'mang_16'	10.9374	1	'VC'	'CV'	0.12664
'mang_16'	11.064	1	'VCC'	'CVC'	0.24581
'mang_16'	11.7372	1	'VVC'	'CVV'	0.29468
'mang_16'	12.0319	1	'VC'	'CV'	0.22877
'mang_16'	12.48	1	'V'	'CV'	0.14713
'mang_16'	12.6271	1	'VC'	'V'	0.26286
'mang_16'	12.89	1	'VC'	'CV'	0.07977
'mang_16'	12.9697	1	'VCC'	'CVC'	0.27563
'mang_16'	13.2454	1	'VC'	'CV'	0.21375
'mang_16'	14.0927	1	'VC'	'V'	0.20973
'mang_16'	14.3025	1	'VVC'	'CVV'	0.08954
'mang_16'	14.392	1	'VC'	'CV'	0.13849
'mang_16'	14.6963	1	'VC'	'CV'	0.15171
'mang_16'	14.848	1	'VCC'	'CVC'	0.25195
'mang_16'	15.4443	1	'VVC'	'CVV'	0.28139
'mang_16'	15.7257	1	'VC'	'CV'	0.22918
'mang_16'	16.1842	1	'V'	'CV'	0.13971
'mang_16'	16.3239	1	'VC'	'V'	0.27055
'mang_16'	16.5944	1	'VC'	'CV'	0.05356
'mang_16'	16.648	1	'VCC'	'CVC'	0.264
'mang_16'	16.912	1	'VC'	'CV'	0.2209
'mang_16'	17.3296	1	'VC'	'V'	0.16623
'mang_16'	17.4958	1	'VC'	'CV'	0.16508
'mang_16'	17.797	1	'VC'	'V'	0.20304
'mang_16'	18	1	'V'	'CV'	0.05392
'mang_16'	18.0539	1	'VC'	'V'	0.21008
'mang_16'	18.5114	1	'VCC'	'CVC'	0.20472
'mang_16'	18.7161	1	'VC'	'CV'	0.22989
'mang_16'	19.3884	1	'VCC'	'CVC'	0.262
'mang_16'	19.6504	1	'VC'	'CV'	0.219
'mang_16'	20.2033	1	'VCC'	'CVC'	0.25036
'mang_16'	20.4537	1	'VC'	'CV'	0.21589
'mang_16'	21.0044	1	'VCC'	'CVC'	0.22657
'mang_16'	21.2309	1	'VC'	'CV'	0.18507
'mang_16'	21.416	1	'VC'	'CV'	0.17557
'mang_16'	21.5916	1	'VC'	'CV'	0.18629
'mang_16'	21.7779	1	'VVC'	'CVV'	0.2155
'mang_16'	21.9934	1	'VC'	'CV'	0.18793
'mang_16'	22.1813	1	'VVC'	'CVV'	0.26959
'mang_16'	22.7329	1	'VCC'	'CVC'	0.28481
'mang_16'	23.0177	1	'VC'	'CV'	0.19963
'mang_16'	23.4509	1	'VC'	'V'	0.21314
'mang_16'	23.664	1	'VVC'	'CVV'	0.08957
'mang_16'	23.7536	1	'VC'	'CV'	0.10243
'mang_16'	24.024	1	'VC'	'CV'	0.13251
'mang_16'	24.1565	1	'VCC'	'CVC'	0.22749
'mang_16'	24.687	1	'VVC'	'CVV'	0.23379
'mang_16'	24.9208	1	'VC'	'CV'	0.2122
'mang_16'	25.3342	1	'V'	'CV'	0.16739
'mang_16'	25.5015	1	'VC'	'V'	0.23446
'mang_16'	25.736	1	'VC'	'CV'	0.06922
'mang_16'	25.8052	1	'VCC'	'CVC'	0.26876
'mang_16'	26.074	1	'VC'	'CV'	0.18772
'mang_16'	26.4377	1	'VC'	'V'	0.18614
'mang_16'	26.6238	1	'VC'	'CV'	0.17461
'mang_16'	26.932	1	'VC'	'V'	0.22136
'mang_16'	27.1533	1	'V'	'CV'	0.04197
'mang_16'	27.1953	1	'VC'	'V'	0.2241
'mang_16'	27.624	1	'VCC'	'CVC'	0.184
'mang_16'	27.808	1	'VC'	'CV'	0.176
'mang_17'	3.22479	1	'VC'	'V'	0.27921
'mang_17'	3.504	1	'VVC'	'CVV'	0.07107
'mang_17'	3.57507	1	'VC'	'CV'	0.13807
'mang_17'	3.89214	1	'VC'	'CV'	0.10457
'mang_17'	3.99671	1	'VCC'	'CVC'	0.22729
'mang_17'	4.3977	1	'VC'	'V'	0.22333
'mang_17'	4.62103	1	'VVC'	'CVV'	0.08603
'mang_17'	4.70706	1	'VC'	'CV'	0.14438
'mang_17'	5.04	1	'VC'	'CV'	0.12552
'mang_17'	5.16552	1	'VCC'	'CVC'	0.27199
'mang_17'	6.34053	1	'VVC'	'CVV'	0.29778
'mang_17'	6.63832	1	'VC'	'CV'	0.1789
'mang_17'	6.81721	1	'VC'	'CV'	0.24985
'mang_17'	7.06707	1	'VVC'	'CVV'	0.30444
'mang_17'	7.3715	1	'VC'	'CV'	0.22868
'mang_17'	7.60018	1	'VVC'	'CVV'	0.29989
'mang_17'	7.90007	1	'V'	'CV'	0.0715
'mang_17'	7.97157	1	'VC'	'V'	0.21243
'mang_17'	8.544	1	'VC'	'V'	0.25271
'mang_17'	8.79671	1	'VC'	'CV'	0.29129
'mang_17'	9.088	1	'VC'	'CV'	0.13722
'mang_17'	9.22522	1	'VVC'	'CVV'	0.1977
'mang_17'	9.65616	1	'VC'	'CV'	0.13937
'mang_17'	9.79553	1	'VVC'	'CVV'	0.27557
'mang_17'	10.0711	1	'VC'	'CV'	0.1849
'mang_17'	10.256	1	'VVC'	'CVV'	0.272
'mang_17'	10.8839	1	'VC'	'CV'	0.15037
'mang_17'	11.0343	1	'VVC'	'CVV'	0.24162
'mang_17'	11.2759	1	'VC'	'CV'	0.14807
'mang_17'	11.424	1	'VVC'	'CVV'	0.26009
'mang_17'	12.0029	1	'VC'	'V'	0.22171
'mang_17'	12.2246	1	'VVC'	'CVV'	0.07878
'mang_17'	12.3034	1	'VC'	'CV'	0.1126
'mang_17'	12.6363	1	'VC'	'CV'	0.10101
'mang_17'	12.7373	1	'VCC'	'CVC'	0.27328
'mang_17'	13.457	1	'VVC'	'CVV'	0.26595
'mang_17'	14.083	1	'VC'	'V'	0.1836
'mang_17'	14.2666	1	'VC'	'CV'	0.2057
'mang_17'	14.4723	1	'VC'	'CV'	0.24319
'mang_17'	14.7155	1	'V'	'CV'	0.24655
'mang_17'	15.2582	1	'VCC'	'CVC'	0.28823
'mang_17'	15.5465	1	'VC'	'CV'	0.23484
'mang_17'	15.7813	1	'VC'	'CV'	0.04797
'mang_17'	15.8293	1	'VVC'	'CVV'	0.27663
'mang_17'	16.4259	1	'VVC'	'CVV'	0.26894
'mang_17'	17.0553	1	'VC'	'V'	0.16767
'mang_17'	17.223	1	'VC'	'CV'	0.20372
'mang_17'	17.4267	1	'VC'	'CV'	0.20653
'mang_17'	17.6332	1	'V'	'CV'	0.2499
'mang_17'	18.1694	1	'VCC'	'CVC'	0.27257
'mang_17'	18.442	1	'VC'	'CV'	0.22573
'mang_17'	18.6677	1	'VC'	'CV'	0.05195
'mang_17'	18.7197	1	'VVC'	'CVV'	0.26434
'mang_17'	19.2479	1	'VC'	'V'	0.17418
'mang_17'	19.4221	1	'VC'	'CV'	0.18968
'mang_17'	19.7771	1	'VC'	'V'	0.22344
'mang_17'	20.0006	1	'V'	'CV'	0.05186
'mang_17'	20.0524	1	'VC'	'V'	0.24904
'mang_17'	20.5553	1	'VCC'	'CVC'	0.2187
'mang_17'	20.774	1	'VC'	'CV'	0.19397
'mang_17'	21.857	1	'VC'	'CV'	0.19105
'mang_17'	22.048	1	'VVC'	'CVV'	0.272
'mang_17'	22.32	1	'VC'	'CV'	0.176
'mang_17'	22.496	1	'VVC'	'CVV'	0.272
'mang_17'	23.128	1	'VC'	'CV'	0.176
'mang_17'	23.304	1	'VVC'	'CVV'	0.27387
'mang_17'	23.5779	1	'VC'	'CV'	0.13699
'mang_17'	23.7148	1	'VVC'	'CVV'	0.27136
'mang_17'	24.4391	1	'VVC'	'CVV'	0.25422
'mang_17'	24.6933	1	'VC'	'CV'	0.19139
'mang_17'	24.8847	1	'VC'	'CV'	0.2193
'mang_17'	25.104	1	'VVC'	'CVV'	0.31686
'mang_17'	25.4209	1	'VC'	'CV'	0.20703
'mang_17'	25.6279	1	'VVC'	'CVV'	0.28297
'mang_17'	25.9109	1	'V'	'CV'	0.07536
'mang_17'	25.9862	1	'VC'	'V'	0.22207
'mang_17'	26.544	1	'VC'	'V'	0.22958
'mang_17'	26.7736	1	'VC'	'CV'	0.20711
'mang_17'	26.9807	1	'VC'	'CV'	0.10731
'mang_17'	27.088	1	'VVC'	'CVV'	0.20103
'mang_17'	27.5084	1	'VC'	'CV'	0.15718
'mang_17'	27.6656	1	'VVC'	'CVV'	0.27772
'mang_17'	27.9433	1	'VC'	'CV'	0.13164
'mang_17'	28.075	1	'VVC'	'CVV'	0.26905
'mang_17'	29.0869	1	'VC'	'V'	0.24609
'mang_17'	29.333	1	'VVC'	'CVV'	0.06789
'mang_17'	29.4009	1	'VC'	'CV'	0.10248
'mang_17'	29.6989	1	'VC'	'CV'	0.08276
'mang_17'	29.7817	1	'VCC'	'CVC'	0.26333
'mang_17'	30.232	1	'VC'	'V'	0.22062
'mang_17'	30.4526	1	'VVC'	'CVV'	0.0656
'mang_17'	30.5182	1	'VC'	'CV'	0.09732
'mang_17'	30.8077	1	'VC'	'CV'	0.10994
'mang_17'	30.9176	1	'VCC'	'CVC'	0.24681
'mang_17'	31.4952	1	'VVC'	'CVV'	0.24586
'mang_17'	32.0739	1	'VC'	'V'	0.14206
'mang_17'	32.216	1	'VC'	'CV'	0.184
'mang_17'	32.4	1	'VC'	'CV'	0.22445
'mang_17'	32.9113	1	'VCC'	'CVC'	0.29229
'mang_17'	33.2036	1	'VC'	'CV'	0.21897
'mang_17'	33.4226	1	'VC'	'CV'	0.05743
'mang_17'	33.48	1	'VVC'	'CVV'	0.24814
'mang_17'	33.9837	1	'VVC'	'CVV'	0.26534
'mang_17'	34.56	1	'VC'	'V'	0.15516
'mang_17'	34.7152	1	'VC'	'CV'	0.19598
'mang_17'	34.9111	1	'VC'	'CV'	0.18486
'mang_17'	35.4173	1	'VCC'	'CVC'	0.22272
'mang_17'	35.64	1	'VC'	'CV'	0.23741
'mang_17'	35.8774	1	'VC'	'CV'	0.05614
'mang_17'	35.9335	1	'VVC'	'CVV'	0.24245
'mang_17'	36.4147	1	'VC'	'V'	0.18072
'mang_17'	36.5954	1	'VC'	'CV'	0.17752
'mang_17'	36.9247	1	'VC'	'V'	0.21983
'mang_17'	37.1445	1	'V'	'CV'	0.03745
'mang_17'	37.182	1	'VC'	'V'	0.24193
'mang_17'	37.6717	1	'VCC'	'CVC'	0.21628
'mang_17'	37.888	1	'VC'	'CV'	0.21381
'mang_17'	44.6277	1	'VC'	'CV'	0.1769
'mang_17'	44.8046	1	'VVC'	'CVV'	0.25575
'mang_17'	45.0604	1	'VC'	'CV'	0.10161
'mang_17'	45.162	1	'VVC'	'CVV'	0.25412
'mang_17'	45.686	1	'VC'	'CV'	0.16447
'mang_17'	45.8505	1	'VVC'	'CVV'	0.22914
'mang_17'	46.0796	1	'VC'	'CV'	0.12833
'mang_17'	46.208	1	'VVC'	'CVV'	0.22716
'mang_17'	46.733	1	'VVC'	'CVV'	0.21232
'mang_17'	46.9453	1	'VC'	'CV'	0.16378
'mang_17'	47.1091	1	'VC'	'CV'	0.17515
'mang_17'	47.2842	1	'VVC'	'CVV'	0.26005
'mang_17'	47.5443	1	'VC'	'CV'	0.15459
'mang_17'	47.6989	1	'VVC'	'CVV'	0.21801
'mang_17'	47.9169	1	'V'	'CV'	0.09551
'mang_17'	48.0124	1	'VC'	'V'	0.22451
'mang_17'	48.4999	1	'VC'	'V'	0.1842
'mang_17'	48.6841	1	'VC'	'CV'	0.17642
'mang_17'	48.8605	1	'VC'	'CV'	0.15681
'mang_17'	49.0173	1	'VVC'	'CVV'	0.11867
'mang_17'	49.32	1	'VC'	'CV'	0.1711
'mang_17'	49.4911	1	'VVC'	'CVV'	0.25389
'mang_17'	49.745	1	'VC'	'CV'	0.111
'mang_17'	49.856	1	'VVC'	'CVV'	0.274
'mang_17'	50.4	1	'VC'	'CV'	0.15288
'mang_17'	50.5529	1	'VVC'	'CVV'	0.24069
'mang_17'	50.7936	1	'VC'	'CV'	0.14244
'mang_17'	50.936	1	'VVC'	'CVV'	0.24779
'mang_17'	51.6177	1	'VC'	'V'	0.20788
'mang_17'	51.8256	1	'VVC'	'CVV'	0.08391
'mang_17'	51.9095	1	'VC'	'CV'	0.10408
'mang_17'	52.1972	1	'VC'	'CV'	0.09284
'mang_17'	52.29	1	'VCC'	'CVC'	0.23583
'mang_17'	52.8672	1	'VVC'	'CVV'	0.2288
'mang_17'	55.2891	1	'VVC'	'CVV'	0.23895
'mang_17'	55.8569	1	'VC'	'V'	0.16636
'mang_17'	56.0232	1	'VC'	'CV'	0.19164
'mang_17'	56.2149	1	'VC'	'CV'	0.19994
'mang_17'	56.7426	1	'VCC'	'CVC'	0.26869
'mang_17'	57.0113	1	'VC'	'CV'	0.21875
'mang_17'	57.23	1	'VC'	'CV'	0.06291
'mang_17'	57.2929	1	'VVC'	'CVV'	0.28715
'mang_animales'	3.5428	1	'V'	'V'	0.08193
'mang_animales'	3.62472	1	'VC'	'V'	0.20909
'mang_animales'	3.83382	1	'VC'	'CV'	0.25461
'mang_animales'	4.08843	1	'VVC'	'CVV'	0.23157
'mang_animales'	4.32	1	'VC'	'CV'	0.2203
'mang_animales'	4.5403	1	'VVC'	'CVV'	0.26983
'mang_animales'	4.81013	1	'VC'	'CV'	0.22987
'mang_animales'	5.50764	1	'VC'	'CV'	0.11935
'mang_animales'	5.62699	1	'VC'	'CV'	0.18534
'mang_animales'	6.01946	1	'VC'	'CV'	0.13721
'mang_animales'	6.15667	1	'VC'	'CV'	0.19646
'mang_animales'	6.35312	1	'VCC'	'CVC'	0.23863
'mang_animales'	6.59175	1	'VC'	'CV'	0.24771
'mang_animales'	20.7463	1	'V'	'V'	0.12023
'mang_animales'	20.8665	1	'VC'	'V'	0.18543
'mang_animales'	21.0519	1	'VC'	'CV'	0.23294
'mang_animales'	21.2848	1	'VVC'	'CVV'	0.2688
'mang_animales'	21.5537	1	'VC'	'CV'	0.22235
'mang_animales'	21.776	1	'VVC'	'CVV'	0.272
'mang_animales'	22.3724	1	'VVC'	'VV'	0.30759
'mang_animales'	22.68	1	'VC'	'CV'	0.08552
'mang_animales'	22.7655	1	'VC'	'CV'	0.17848
'mang_animales'	23.1772	1	'VC'	'CV'	0.18923
'mang_animales'	23.3665	1	'VC'	'CV'	0.20952
'mang_animales'	23.576	1	'VCC'	'CVC'	0.2309
'mang_animales'	23.8069	1	'VC'	'CV'	0.27637
'mang_animales'	42.5508	1	'V'	'V'	0.10516
'mang_animales'	42.656	1	'VC'	'V'	0.18023
'mang_animales'	42.8362	1	'VC'	'CV'	0.21088
'mang_animales'	43.0471	1	'VVC'	'CVV'	0.2409
'mang_animales'	43.288	1	'VC'	'CV'	0.22259
'mang_animales'	43.5106	1	'VVC'	'CVV'	0.29474
'mang_animales'	44.5322	1	'VC'	'CV'	0.22904
'mang_animales'	44.7612	1	'VC'	'CV'	0.23879
'mang_animales'	45	1	'VC'	'CV'	0.264
'mang_animales'	45.264	1	'V'	'CV'	0.13668
'mang_animales'	45.4007	1	'VVC'	'VV'	0.28264
'mang_animales'	45.6833	1	'VC'	'CV'	0.21268
'mang_animales'	46.168	1	'VC'	'CV'	0.21803
'mang_animales'	46.386	1	'VC'	'CV'	0.22057
'mang_animales'	46.6066	1	'VCC'	'CVC'	0.22695
'mang_animales'	46.8336	1	'VC'	'CV'	0.30313
'mang_animales'	47.5121	1	'V'	'V'	0.1698
'mang_animales'	47.6818	1	'VC'	'V'	0.14671
'mang_animales'	47.8286	1	'VC'	'CV'	0.19475
'mang_animales'	48.0233	1	'VVC'	'CVV'	0.24586
'mang_animales'	48.2692	1	'VC'	'CV'	0.19552
'mang_animales'	48.4647	1	'VVC'	'CVV'	0.25955
'mang_animales'	49.044	1	'VC'	'CV'	0.23757
'mang_animales'	49.2816	1	'VC'	'CV'	0.21439
'mang_animales'	49.496	1	'VC'	'CV'	0.26876
'mang_animales'	49.7648	1	'V'	'CV'	0.135
'mang_animales'	49.8998	1	'VVC'	'VV'	0.27262
'mang_animales'	50.1724	1	'VC'	'CV'	0.22473
'mang_animales'	50.6401	1	'VC'	'CV'	0.20217
'mang_animales'	50.8423	1	'VC'	'CV'	0.18173
'mang_animales'	51.024	1	'VCC'	'CVC'	0.25879
'mang_animales'	51.2828	1	'VC'	'CV'	0.25134
'mang_animales'	61.24	1	'V'	'V'	0.08805
'mang_animales'	61.328	1	'VC'	'V'	0.17923
'mang_animales'	61.5072	1	'VC'	'CV'	0.22875
'mang_animales'	61.736	1	'VVC'	'CVV'	0.27223
'mang_animales'	62.0082	1	'VC'	'CV'	0.20695
'mang_animales'	62.2152	1	'VVC'	'CVV'	0.28653
'mang_animales'	62.9002	1	'VVC'	'CVV'	0.27581
'mang_animales'	63.176	1	'VC'	'CV'	0.22836
'mang_animales'	63.4044	1	'VC'	'CV'	0.22251
'mang_animales'	63.8634	1	'VC'	'CV'	0.2159
'mang_animales'	64.0793	1	'VC'	'CV'	0.24352
'mang_animales'	64.3228	1	'VCC'	'CVC'	0.27315
'mang_animales'	64.596	1	'VC'	'CV'	0.29203
'mang_animales'	76.66	1	'V'	'V'	0.08505
'mang_animales'	76.7451	1	'VC'	'V'	0.15064
'mang_animales'	76.8957	1	'VC'	'CV'	0.21776
'mang_animales'	77.1135	1	'VVC'	'CVV'	0.24105
'mang_animales'	77.3545	1	'VC'	'CV'	0.19955
'mang_animales'	77.5541	1	'VVC'	'CVV'	0.27562
'mang_animales'	78.1909	1	'VVC'	'CVV'	0.28908
'mang_animales'	78.48	1	'VC'	'CV'	0.22599
'mang_animales'	78.706	1	'VC'	'CV'	0.31001
'mang_animales'	79.016	1	'VVC'	'CVV'	0.272
'mang_animales'	79.288	1	'VC'	'CV'	0.27095
'mang_animales'	79.5589	1	'V'	'CV'	0.06042
'mang_animales'	79.6194	1	'VC'	'V'	0.23945
'mang_animales'	79.8588	1	'VC'	'CV'	0.23718
'mang_animales'	80.3665	1	'VC'	'CV'	0.17753
'mang_animales'	80.544	1	'VC'	'CV'	0.23492
'mang_animales'	80.7789	1	'VCC'	'CVC'	0.22108
'mang_animales'	81	1	'VC'	'CV'	0.28382
'mang_animales'	97.2589	1	'V'	'V'	0.0874
'mang_animales'	97.3463	1	'VC'	'V'	0.12949
'mang_animales'	97.4758	1	'VC'	'CV'	0.22306
'mang_animales'	97.6989	1	'VVC'	'CVV'	0.22111
'mang_animales'	97.92	1	'VC'	'CV'	0.22395
'mang_animales'	98.144	1	'VVC'	'CVV'	0.27567
'mang_animales'	98.9879	1	'VVC'	'CVV'	0.32525
'mang_animales'	99.3131	1	'V'	'CV'	0.06702
'mang_animales'	99.3801	1	'VC'	'V'	0.24388
'mang_animales'	99.624	1	'VVC'	'CVV'	0.25226
'mang_animales'	99.8763	1	'VC'	'CV'	0.2426
'mang_animales'	100.119	1	'V'	'CV'	0.04914
'mang_animales'	100.168	1	'VC'	'V'	0.21142
'mang_animales'	100.379	1	'VC'	'CV'	0.22917
'mang_animales'	100.844	1	'VC'	'CV'	0.1808
'mang_animales'	101.024	1	'VC'	'CV'	0.22357
'mang_animales'	101.248	1	'VCC'	'CVC'	0.2648
'mang_animales'	101.513	1	'VC'	'CV'	0.30089
'mang_animales'	102.192	1	'V'	'V'	0.12301
'mang_animales'	102.315	1	'VC'	'V'	0.14432
'mang_animales'	102.459	1	'VC'	'CV'	0.18781
'mang_animales'	102.647	1	'VVC'	'CVV'	0.2169
'mang_animales'	102.864	1	'VC'	'CV'	0.2022
'mang_animales'	103.066	1	'VVC'	'CVV'	0.26533
'mang_animales'	106.648	1	'V'	'V'	0.08479
'mang_animales'	106.733	1	'VC'	'V'	0.13474
'mang_animales'	106.868	1	'VC'	'CV'	0.18546
'mang_animales'	107.053	1	'VVC'	'CVV'	0.21862
'mang_animales'	107.272	1	'VC'	'CV'	0.16886
'mang_animales'	107.44	1	'VVC'	'CVV'	0.25175
'mang_animales'	107.897	1	'VVC'	'CVV'	0.22961
'mang_animales'	108.126	1	'V'	'CV'	0.04966
'mang_animales'	108.176	1	'VC'	'V'	0.25313
'mang_animales'	108.429	1	'VVC'	'CVV'	0.18317
'mang_animales'	108.612	1	'VC'	'CV'	0.19549
'mang_animales'	108.808	1	'VC'	'CV'	0.20303
'mang_animales'	109.616	1	'VC'	'CV'	0.14574
'mang_animales'	109.762	1	'VC'	'CV'	0.206
'mang_animales'	109.968	1	'VCC'	'CVC'	0.25898
'mang_animales'	110.227	1	'VC'	'CV'	0.25598
'mang_animales'	114.518	1	'V'	'V'	0.09009
'mang_animales'	114.608	1	'VC'	'V'	0.18491
'mang_animales'	114.793	1	'VC'	'CV'	0.19732
'mang_animales'	114.99	1	'VVC'	'CVV'	0.25367
'mang_animales'	115.244	1	'VC'	'CV'	0.1755
'mang_animales'	115.419	1	'VVC'	'CVV'	0.28686
'mang_animales'	118.377	1	'VC'	'CV'	0.15068
'mang_animales'	118.528	1	'VC'	'CV'	0.22319
'mang_animales'	118.751	1	'VCC'	'CVC'	0.21937
'mang_animales'	118.971	1	'VC'	'CV'	0.22554
'mang_animales'	119.586	1	'V'	'V'	0.09669
'mang_animales'	119.682	1	'VC'	'V'	0.13453
'mang_animales'	119.817	1	'VC'	'CV'	0.15124
'mang_animales'	119.968	1	'VVC'	'CVV'	0.24285
'mang_animales'	120.211	1	'VC'	'CV'	0.16903
'mang_animales'	120.38	1	'VVC'	'CVV'	0.25943
'mang_animales'	120.864	1	'VC'	'CV'	0.21517
'mang_animales'	121.079	1	'VCC'	'CVC'	0.41683
'mang_animales'	121.496	1	'V'	'CV'	0.18277
'mang_animales'	121.679	1	'VC'	'V'	0.21204
'mang_animales'	121.891	1	'V'	'CV'	0.14551
'mang_animales'	122.036	1	'VC'	'V'	0.20306
'mang_animales'	122.239	1	'VC'	'CV'	0.22981
'mang_animales'	122.715	1	'VC'	'CV'	0.19993
'mang_animales'	122.915	1	'VC'	'CV'	0.19736
'mang_animales'	123.112	1	'VCC'	'CVC'	0.27177
'mang_animales'	123.384	1	'VC'	'CV'	0.29068
'mang_animales'	133.216	1	'V'	'V'	0.07172
'mang_animales'	133.288	1	'VC'	'V'	0.16596
'mang_animales'	133.454	1	'VC'	'CV'	0.19404
'mang_animales'	133.648	1	'VVC'	'CVV'	0.24415
'mang_animales'	133.892	1	'VC'	'CV'	0.20643
'mang_animales'	134.099	1	'VVC'	'CVV'	0.31178
'mang_animales'	134.752	1	'VVC'	'VV'	0.2943
'mang_animales'	135.047	1	'VC'	'CV'	0.21727
'mang_animales'	135.264	1	'V'	'CV'	0.07535
'mang_animales'	135.339	1	'VVC'	'VV'	0.23801
'mang_animales'	135.577	1	'V'	'CV'	0.14265
'mang_animales'	135.72	1	'VC'	'V'	0.22706
'mang_animales'	135.947	1	'VC'	'CV'	0.2322
'mang_animales'	136.418	1	'VC'	'CV'	0.18592
'mang_animales'	136.604	1	'VC'	'CV'	0.24762
'mang_animales'	136.851	1	'VCC'	'CVC'	0.26631
'mang_animales'	137.118	1	'VC'	'CV'	0.27202
'mang_animales'	149.921	1	'V'	'V'	0.091
'mang_animales'	150.012	1	'VC'	'V'	0.15505
'mang_animales'	150.167	1	'VC'	'CV'	0.21317
'mang_animales'	150.38	1	'VVC'	'CVV'	0.22242
'mang_animales'	150.603	1	'VC'	'CV'	0.20014
'mang_animales'	150.803	1	'VVC'	'CVV'	0.24821
'mang_animales'	151.283	1	'VVC'	'CVV'	0.25449
'mang_animales'	151.538	1	'VC'	'CV'	0.31816
'mang_animales'	151.856	1	'VVC'	'CVV'	0.27813
'mang_animales'	152.134	1	'VC'	'CV'	0.2341
'mang_animales'	152.368	1	'V'	'CV'	0.03897
'mang_animales'	152.407	1	'VC'	'V'	0.22483
'mang_animales'	152.632	1	'VC'	'CV'	0.21923
'mang_animales'	153.083	1	'VC'	'CV'	0.18057
'mang_animales'	153.264	1	'VC'	'CV'	0.21768
'mang_animales'	153.482	1	'VCC'	'CVC'	0.23832
'mang_animales'	153.72	1	'VC'	'CV'	0.29544
'mang_animales'	166.496	1	'V'	'V'	0.12102
'mang_animales'	166.617	1	'VC'	'V'	0.13417
'mang_animales'	166.751	1	'VC'	'CV'	0.20154
'mang_animales'	166.953	1	'VVC'	'CVV'	0.21837
'mang_animales'	167.171	1	'VC'	'CV'	0.20035
'mang_animales'	167.371	1	'VVC'	'CVV'	0.25285
'mang_animales'	167.875	1	'VVC'	'CVV'	0.29714
'mang_animales'	168.172	1	'VCC'	'CVC'	0.27995
'mang_animales'	168.452	1	'VC'	'CV'	0.27243
'mang_animales'	168.724	1	'VVC'	'CVV'	0.26548
'mang_animales'	168.99	1	'VC'	'CV'	0.24637
'mang_animales'	169.236	1	'V'	'CV'	0.04598
'mang_animales'	169.282	1	'VC'	'V'	0.22388
'mang_animales'	169.506	1	'VC'	'CV'	0.22845
'mang_animales'	169.971	1	'VC'	'CV'	0.19707
'mang_animales'	170.168	1	'VC'	'CV'	0.20182
'mang_animales'	170.37	1	'VCC'	'CVC'	0.24112
'mang_animales'	170.611	1	'VC'	'CV'	0.27264
'mang_animales'	183.775	1	'V'	'V'	0.07754
'mang_animales'	183.853	1	'VC'	'V'	0.13662
'mang_animales'	183.99	1	'VC'	'CV'	0.21052
'mang_animales'	184.2	1	'VVC'	'CVV'	0.20996
'mang_animales'	184.41	1	'VC'	'CV'	0.22371
'mang_animales'	184.634	1	'VVC'	'CVV'	0.24156
'mang_animales'	185.107	1	'VVC'	'CVV'	0.27106
'mang_animales'	185.378	1	'VC'	'CV'	0.24979
'mang_animales'	185.628	1	'VCC'	'CVC'	0.38137
'mang_animales'	186.009	1	'VC'	'CV'	0.06594
'mang_animales'	186.075	1	'V'	'CV'	0.17672
'mang_animales'	186.252	1	'VC'	'V'	0.20568
'mang_animales'	186.458	1	'VC'	'CV'	0.22919
'mang_animales'	186.93	1	'VC'	'CV'	0.174
'mang_animales'	187.104	1	'VC'	'CV'	0.22195
'mang_animales'	187.326	1	'VCC'	'CVC'	0.26181
'mang_animales'	187.588	1	'VC'	'CV'	0.28397
'mang_animales'	202.844	1	'V'	'V'	0.07667
'mang_animales'	202.921	1	'VC'	'V'	0.11104
'mang_animales'	203.032	1	'VC'	'CV'	0.24437
'mang_animales'	203.276	1	'VVC'	'CVV'	0.21172
'mang_animales'	203.488	1	'VC'	'CV'	0.21184
'mang_animales'	203.7	1	'VVC'	'CVV'	0.2693
'mang_animales'	204.266	1	'VCC'	'VC'	0.28746
'mang_animales'	204.553	1	'VCC'	'CVC'	0.26607
'mang_animales'	204.819	1	'VC'	'CV'	0.28032
'mang_animales'	205.1	1	'VCC'	'CVC'	0.31647
'mang_animales'	205.416	1	'VC'	'CV'	0.23185
'mang_animales'	205.648	1	'V'	'CV'	0.04334
'mang_animales'	205.691	1	'VC'	'V'	0.22866
'mang_animales'	205.92	1	'VC'	'CV'	0.23756
'mang_animales'	206.387	1	'VC'	'CV'	0.15675
'mang_animales'	206.544	1	'VC'	'CV'	0.22035
'mang_animales'	206.764	1	'VCC'	'CVC'	0.23565
'mang_animales'	207	1	'VC'	'CV'	0.30028
'mang_animales'	221.593	1	'V'	'V'	0.11639
'mang_animales'	221.71	1	'VC'	'V'	0.16403
'mang_animales'	221.874	1	'VC'	'CV'	0.20123
'mang_animales'	222.075	1	'VVC'	'CVV'	0.22092
'mang_animales'	222.296	1	'VC'	'CV'	0.22301
'mang_animales'	222.519	1	'VVC'	'CVV'	0.3007
'mang_animales'	223.104	1	'VC'	'V'	0.22724
'mang_animales'	223.331	1	'VC'	'CV'	0.29925
'mang_animales'	223.63	1	'V'	'CV'	0.07148
'mang_animales'	223.702	1	'VCC'	'VC'	0.26692
'mang_animales'	223.969	1	'V'	'CV'	0.12874
'mang_animales'	224.098	1	'VC'	'V'	0.21527
'mang_animales'	224.313	1	'VC'	'CV'	0.22519
'mang_animales'	224.773	1	'VC'	'CV'	0.18552
'mang_animales'	224.958	1	'VC'	'CV'	0.21317
'mang_animales'	225.172	1	'VCC'	'CVC'	0.24785
'mang_animales'	225.419	1	'VC'	'CV'	0.29363
'mang_cahu_llen'	7.16276	1	'VCC'	'CVC'	0.30124
'mang_cahu_llen'	7.464	1	'VC'	'CV'	0.21867
'mang_cahu_llen'	7.68267	1	'VC'	'CV'	0.2275
'mang_cahu_llen'	7.91017	1	'V'	'CV'	0.17264
'mang_cahu_llen'	8.08281	1	'VC'	'V'	0.19047
'mang_cahu_llen'	8.48019	1	'V'	'V'	0.15981
'mang_cahu_llen'	8.64	1	'VCC'	'VC'	0.264
'mang_cahu_llen'	8.904	1	'VC'	'CV'	0.17479
'mang_cahu_llen'	9.07879	1	'VC'	'CV'	0.21722
'mang_cahu_llen'	22.9977	1	'VC'	'CV'	0.13029
'mang_cahu_llen'	23.128	1	'VVC'	'CVV'	0.24634
'mang_cahu_llen'	23.3743	1	'VC'	'CV'	0.14271
'mang_cahu_llen'	23.5171	1	'VVC'	'CVV'	0.23495
'mang_cahu_llen'	24.1149	1	'VCC'	'VC'	0.24294
'mang_cahu_llen'	24.3579	1	'VVC'	'CVV'	0.19237
'mang_cahu_llen'	24.5502	1	'VC'	'CV'	0.23381
'mang_cahu_llen'	25.0536	1	'VCC'	'CVC'	0.23438
'mang_cahu_llen'	25.288	1	'VC'	'CV'	0.264
'mang_cahu_llen'	25.552	1	'VC'	'CV'	0.22884
'mang_cahu_llen'	25.989	1	'VC'	'V'	0.18828
'mang_cahu_llen'	26.1773	1	'VCC'	'CVC'	0.27867
'mang_cahu_llen'	26.456	1	'VC'	'CV'	0.07453
'mang_cahu_llen'	26.5305	1	'VCC'	'CVC'	0.23279
'mang_cahu_llen'	26.9874	1	'VCC'	'VC'	0.31833
'mang_cahu_llen'	27.5918	1	'VCC'	'VC'	0.26831
'mang_cahu_llen'	27.9283	1	'VVC'	'CVV'	0.24065
'mang_cahu_llen'	28.5558	1	'VCC'	'VC'	0.2989
'mang_cahu_llen'	29.1113	1	'VCC'	'VC'	0.2247
'mang_cahu_llen'	29.424	1	'VVC'	'CVV'	0.24106
'mang_cahu_llen'	31.8407	1	'VCC'	'CVC'	0.26242
'mang_cahu_llen'	32.1031	1	'VC'	'CV'	0.18173
'mang_cahu_llen'	32.2848	1	'VC'	'CV'	0.20166
'mang_cahu_llen'	32.4865	1	'V'	'CV'	0.11936
'mang_cahu_llen'	32.6059	1	'VC'	'V'	0.21747
'mang_cahu_llen'	33.0094	1	'V'	'V'	0.17565
'mang_cahu_llen'	33.185	1	'VCC'	'VC'	0.27413
'mang_cahu_llen'	33.4591	1	'VC'	'CV'	0.18424
'mang_cahu_llen'	33.6434	1	'VC'	'CV'	0.19661
'mang_cahullam'	4.68	1	'VC'	'V'	0.29292
'mang_cahullam'	4.97292	1	'VVC'	'CVV'	0.09249
'mang_cahullam'	5.06541	1	'VC'	'CV'	0.1872
'mang_cahullam'	5.39478	1	'VC'	'CV'	0.19651
'mang_cahullam'	5.59129	1	'VC'	'CV'	0.07271
'mang_cahullam'	5.664	1	'VCC'	'CVC'	0.26841
'mang_cahullam'	6.09349	1	'VC'	'V'	0.20251
'mang_cahullam'	6.296	1	'VVC'	'CVV'	0.12238
'mang_cahullam'	6.41838	1	'VC'	'CV'	0.20592
'mang_cahullam'	6.81581	1	'VC'	'CV'	0.23832
'mang_cahullam'	7.05412	1	'VC'	'CV'	0.09775
'mang_cahullam'	7.15187	1	'VCC'	'CVC'	0.26766
'mang_cahullam'	8.27093	1	'VC'	'V'	0.21317
'mang_cahullam'	8.4841	1	'VC'	'CV'	0.06299
'mang_cahullam'	8.54709	1	'VC'	'CV'	0.2495
'mang_cahullam'	8.79659	1	'VVC'	'CVV'	0.18368
'mang_cahullam'	8.98027	1	'VC'	'CV'	0.21849
'mang_cahullam'	9.19876	1	'VVC'	'CVV'	0.24486
'mang_cahullam'	9.68362	1	'VC'	'CV'	0.18321
'mang_cahullam'	9.86683	1	'VC'	'CV'	0.18748
'mang_cahullam'	10.0543	1	'VC'	'CV'	0.16447
'mang_cahullam'	10.2188	1	'VCC'	'CVC'	0.25762
'mang_cahullam'	10.4764	1	'VC'	'CV'	0.21738
'mang_cahullam'	10.9683	1	'VC'	'V'	0.22147
'mang_cahullam'	11.1897	1	'VC'	'CV'	0.05936
'mang_cahullam'	11.2491	1	'VC'	'CV'	0.24994
'mang_cahullam'	11.499	1	'VVC'	'CVV'	0.19805
'mang_cahullam'	11.6971	1	'VC'	'CV'	0.20577
'mang_cahullam'	11.9029	1	'VVC'	'CVV'	0.22074
'mang_cahullam'	12.2807	1	'VC'	'CV'	0.19404
'mang_cahullam'	12.4747	1	'VC'	'CV'	0.20782
'mang_cahullam'	12.6825	1	'VC'	'CV'	0.17563
'mang_cahullam'	12.8582	1	'VCC'	'CVC'	0.27785
'mang_cahullam'	13.136	1	'VC'	'CV'	0.22512
'mang_cahullam'	14.664	1	'VC'	'V'	0.21369
'mang_cahullam'	14.8777	1	'VC'	'CV'	0.06112
'mang_cahullam'	14.9388	1	'VC'	'CV'	0.22935
'mang_cahullam'	15.1682	1	'VVC'	'CVV'	0.17293
'mang_cahullam'	15.3411	1	'VC'	'CV'	0.20424
'mang_cahullam'	15.5453	1	'VVC'	'CVV'	0.23399
'mang_cahullam'	16.0097	1	'VC'	'CV'	0.15448
'mang_cahullam'	16.1641	1	'VCC'	'CVC'	0.26546
'mang_cahullam'	16.4296	1	'VC'	'CV'	0.21041
'mang_cahullam'	16.9454	1	'VC'	'V'	0.23114
'mang_cahullam'	17.1766	1	'VC'	'CV'	0.03483
'mang_cahullam'	17.2114	1	'VC'	'CV'	0.22678
'mang_cahullam'	17.4382	1	'VVC'	'CVV'	0.13988
'mang_cahullam'	17.5781	1	'VC'	'CV'	0.22722
'mang_cahullam'	17.8053	1	'VVC'	'CVV'	0.23274
'mang_cahullam'	18.264	1	'VC'	'CV'	0.15433
'mang_cahullam'	18.4183	1	'VCC'	'CVC'	0.26581
'mang_cahullam'	18.6841	1	'VC'	'CV'	0.20465
'mang_cahullam'	19.17	1	'VC'	'V'	0.2369
'mang_cahullam'	19.4069	1	'VVC'	'CVV'	0.08817
'mang_cahullam'	19.4951	1	'VC'	'CV'	0.21226
'mang_cahullam'	19.9165	1	'VC'	'CV'	0.19853
'mang_cahullam'	20.1151	1	'VC'	'CV'	0.11728
'mang_cahullam'	20.2323	1	'VCC'	'CVC'	0.24544
'mang_cahullam'	20.88	1	'VCC'	'CVC'	0.264
'mang_cahullam'	21.144	1	'VC'	'CV'	0.27008
'mang_cahullam'	21.4141	1	'VC'	'CV'	0.231
'mang_cahullam'	21.8912	1	'V'	'CV'	0.13817
'mang_cahullam'	22.0294	1	'VC'	'V'	0.26207
'mang_cahullam'	22.2915	1	'VC'	'CV'	0.06419
'mang_cahullam'	22.3557	1	'VCC'	'CVC'	0.28759
'mang_cahullam'	22.6432	1	'VC'	'CV'	0.20525
'mang_cahullam'	23.0258	1	'VC'	'V'	0.19156
'mang_cahullam'	23.2173	1	'VC'	'CV'	0.19542
'mang_cahullam'	23.5499	1	'VC'	'V'	0.22142
'mang_cahullam'	23.7713	1	'V'	'CV'	0.054
'mang_cahullam'	23.8253	1	'VC'	'V'	0.22608
'mang_cahullam'	24.2563	1	'VC'	'CV'	0.22371
'mang_cahullam'	24.48	1	'VCC'	'CVC'	0.264
'mang_cahullam'	24.744	1	'VC'	'CV'	0.22398
'mang_cahullam'	25.9688	1	'VCC'	'VC'	0.25055
'mang_cahullam'	26.2194	1	'VC'	'CV'	0.14861
'mang_cahullam'	26.368	1	'VC'	'CV'	0.20726
'mang_cahullam'	26.5753	1	'VVC'	'CVV'	0.22784
'mang_cahullam'	26.8031	1	'VC'	'CV'	0.1969
'mang_cahullam'	27	1	'VVC'	'CVV'	0.22764
'mang_cahullam'	27.4082	1	'VCC'	'CVC'	0.28351
'mang_cahullam'	27.6917	1	'VC'	'CV'	0.0487
'mang_cahullam'	27.7404	1	'VC'	'CV'	0.27339
'mang_cahullam'	28.3171	1	'VCC'	'VC'	0.21026
'mang_cahullam'	28.5273	1	'VC'	'CV'	0.17774
'mang_cahullam'	28.7051	1	'VC'	'CV'	0.17678
'mang_cahullam'	28.8819	1	'VVC'	'CVV'	0.24477
'mang_cahullam'	29.1266	1	'VC'	'CV'	0.19402
'mang_cahullam'	29.3207	1	'VVC'	'CVV'	0.22165
'mang_cahullam'	29.7237	1	'VCC'	'CVC'	0.27068
'mang_cahullam'	29.9944	1	'VC'	'CV'	0.05363
'mang_cahullam'	30.048	1	'VC'	'CV'	0.27507
'mang_cahullam'	30.9064	1	'VCC'	'VC'	0.21395
'mang_cahullam'	31.1204	1	'VC'	'CV'	0.18151
'mang_cahullam'	31.3019	1	'VC'	'CV'	0.16858
'mang_cahullam'	31.4704	1	'VVC'	'CVV'	0.24021
'mang_cahullam'	31.7107	1	'VC'	'CV'	0.18306
'mang_cahullam'	31.8937	1	'VVC'	'CVV'	0.26704
'mang_cahullam'	32.4615	1	'VCC'	'VC'	0.26945
'mang_cahullam'	32.731	1	'VC'	'CV'	0.2017
'mang_cahullam'	32.9327	1	'VC'	'CV'	0.18733
'mang_cahullam'	33.4604	1	'VCC'	'VC'	0.24586
'mang_cahullam'	33.7063	1	'VC'	'CV'	0.16029
'mang_cahullam'	33.8665	1	'VC'	'CV'	0.17579
'mang_cahullam'	34.0423	1	'VVC'	'CVV'	0.24602
'mang_cahullam'	34.2884	1	'VC'	'CV'	0.19705
'mang_cahullam'	34.4854	1	'VVC'	'CVV'	0.25059
'mang_cahullam'	35.0365	1	'VCC'	'VC'	0.26788
'mang_cahullam'	35.3044	1	'VC'	'CV'	0.19366
'mang_cahullam'	35.4981	1	'VC'	'CV'	0.18916
'mang_cahullam'	36.0389	1	'VCC'	'VC'	0.22509
'mang_cahullam'	36.264	1	'VC'	'CV'	0.20927
'mang_cahullam'	36.4733	1	'VC'	'CV'	0.19051
[truncated: 7,346 more rows]

## Sheet: voice
file name	index (ID of interval in file)	DRUMMER	V-TOVTYPE	IBD
'aves_bora_01'	2	2	'VC'	0.31355
'aves_bora_01'	3	2	'V'	0.1197
'aves_bora_01'	4	2	'VC'	0.22858
'aves_bora_01'	6	2	'VC'	0.29151
'aves_bora_01'	7	2	'V'	0.09075
'aves_bora_01'	8	2	'VC'	0.18146
'aves_bora_01'	10	2	'VVC'	0.25038
'aves_bora_01'	12	2	'VC'	0.28867
'aves_bora_01'	13	2	'VVC'	0.2696
'aves_bora_01'	15	2	'V'	0.10475
'aves_bora_01'	16	2	'VCC'	0.3006
'aves_bora_01'	18	2	'VC'	0.29369
'aves_bora_01'	19	2	'VVC'	0.28271
'aves_bora_01'	21	2	'VVC'	0.27008
'aves_bora_01'	22	2	'VC'	0.21678
'aves_bora_01'	24	2	'VC'	0.26526
'aves_bora_01'	25	2	'VVC'	0.19533
'aves_bora_01'	27	2	'VCC'	0.35828
'aves_bora_01'	28	2	'VC'	0.16812
'aves_bora_01'	30	2	'VC'	0.28426
'aves_bora_01'	31	2	'VVC'	0.29042
'aves_bora_01'	33	2	'VVC'	0.37028
'aves_bora_01'	34	2	'VC'	0.13577
'aves_bora_01'	36	2	'VVC'	0.35873
'aves_bora_01'	37	2	'VC'	0.19614
'aves_bora_01'	39	2	'V'	0.13958
'aves_bora_01'	40	2	'VC'	0.25205
'aves_bora_01'	42	2	'VVC'	0.22849
'aves_bora_01'	43	2	'VC'	0.2047
'aves_bora_01'	45	2	'VVC'	0.37309
'aves_bora_01'	46	2	'VC'	0.21367
'aves_bora_01'	48	2	'VVC'	0.383
'aves_bora_01'	49	2	'V'	0.10604
'aves_bora_01'	51	2	'VC'	0.26828
'aves_bora_01'	52	2	'VCC'	0.4349
'aves_bora_01'	53	2	'VC'	0.24798
'aves_bora_01'	55	2	'VC'	0.22846
'aves_bora_01'	56	2	'VCC'	0.41692
'aves_bora_01'	58	2	'V'	0.12044
'aves_bora_01'	59	2	'VC'	0.1884
'aves_bora_01'	60	2	'VC'	0.21248
'aves_bora_01'	62	2	'V'	0.07387
'aves_bora_01'	63	2	'VC'	0.13839
'aves_bora_01'	64	2	'VC'	0.17112
'aves_bora_01'	65	2	'VC'	0.15709
'aves_bora_01'	67	2	'VVC'	0.25965
'aves_bora_01'	68	2	'VC'	0.19425
'aves_bora_01'	70	2	'VVC'	0.24312
'aves_bora_01'	71	2	'VC'	0.27165
'aves_bora_01'	73	2	'VVC'	0.55542
'aves_bora_01'	75	2	'VVC'	0.34941
'aves_bora_01'	76	2	'VC'	0.18682
'aves_bora_01'	78	2	'VVC'	0.27064
'aves_bora_01'	80	2	'VVC'	0.33094
'aves_bora_01'	81	2	'VC'	0.25328
'aves_bora_01'	83	2	'VV'	0.36829
'aves_bora_01'	84	2	'V'	0.12726
'aves_bora_01'	86	2	'VV'	0.24598
'aves_bora_01'	87	2	'VC'	0.24258
'aves_bora_01'	89	2	'VVC'	0.29019
'aves_bora_01'	90	2	'VC'	0.15971
'aves_bora_01'	91	2	'VC'	0.16465
'aves_bora_01'	93	2	'VVC'	0.31672
'aves_bora_01'	94	2	'VC'	0.17174
'aves_bora_01'	95	2	'VC'	0.2191
'aves_bora_01'	97	2	'VCC'	0.40117
'aves_bora_01'	99	2	'VCC'	0.39045
'aves_bora_01'	100	2	'VC'	0.20727
'aves_bora_01'	102	2	'VVC'	0.24875
'aves_bora_01'	103	2	'VVC'	0.36579
'aves_bora_01'	104	2	'V'	0.11894
'aves_bora_01'	106	2	'VVC'	0.30161
'aves_bora_01'	107	2	'VC'	0.24209
'aves_bora_01'	109	2	'VCC'	0.36435
'aves_bora_01'	110	2	'VC'	0.18379
'aves_bora_01'	112	2	'VCC'	0.43364
'aves_bora_01'	114	2	'VC'	0.22674
'aves_bora_01'	115	2	'VC'	0.24542
'aves_bora_01'	116	2	'VC'	0.22441
'aves_bora_01'	118	2	'VC'	0.18761
'aves_bora_01'	119	2	'VC'	0.23971
'aves_bora_01'	121	2	'VVC'	0.31184
'aves_bora_01'	122	2	'VC'	0.20366
'aves_bora_01'	124	2	'VVC'	0.32752
'aves_bora_01'	125	2	'V'	0.14884
'aves_bora_01'	127	2	'VC'	0.18963
'aves_bora_01'	129	2	'VVC'	0.36176
'aves_bora_01'	130	2	'VC'	0.16915
'aves_bora_01'	132	2	'VC'	0.21993
'aves_bora_01'	133	2	'VC'	0.20677
'aves_bora_01'	135	2	'VC'	0.23346
'aves_bora_01'	136	2	'VC'	0.13042
'aves_bora_01'	138	2	'VCC'	0.36217
'aves_bora_01'	139	2	'VC'	0.20268
'aves_bora_01'	141	2	'VCC'	0.29656
'aves_bora_01'	142	2	'VC'	0.14229
'aves_bora_01'	143	2	'VC'	0.20201
'aves_bora_01'	145	2	'VCC'	0.38097
'aves_bora_01'	146	2	'VC'	0.19971
'aves_bora_01'	148	2	'VCC'	0.39166
'aves_bora_01'	149	2	'V'	0.1131
'aves_bora_01'	151	2	'VC'	0.23139
'aves_bora_01'	152	2	'V'	0.13919
'aves_bora_01'	153	2	'VC'	0.28772
'aves_bora_01'	155	2	'VC'	0.2402
'aves_bora_01'	156	2	'V'	0.16435
'aves_bora_01'	157	2	'V'	0.15754
'aves_bora_01'	159	2	'VCC'	0.36935
'aves_bora_01'	160	2	'VC'	0.16296
'aves_bora_01'	162	2	'VCC'	0.35658
'aves_bora_01'	163	2	'VC'	0.19952
'aves_bora_02'	2	2	'VC'	0.20736
'aves_bora_02'	3	2	'VC'	0.32518
'aves_bora_02'	5	2	'VC'	0.2199
'aves_bora_02'	6	2	'VC'	0.2412
'aves_bora_02'	8	2	'VVC'	0.35654
'aves_bora_02'	10	2	'VVC'	0.24891
'aves_bora_02'	11	2	'VC'	0.23133
'aves_bora_02'	13	2	'VC'	0.28007
'aves_bora_02'	14	2	'V'	0.15619
'aves_bora_02'	15	2	'VC'	0.27648
'aves_bora_02'	17	2	'VC'	0.2222
'aves_bora_02'	18	2	'V'	0.12982
'aves_bora_02'	19	2	'VC'	0.25549
'aves_bora_02'	21	2	'VCC'	0.3077
'aves_bora_02'	22	2	'VC'	0.162
'aves_bora_02'	23	2	'VC'	0.13154
'aves_bora_02'	25	2	'VCC'	0.35153
'aves_bora_02'	26	2	'VC'	0.17309
'aves_bora_02'	28	2	'VVC'	0.33199
'aves_bora_02'	29	2	'VC'	0.16049
'aves_bora_02'	31	2	'VVC'	0.29407
'aves_bora_02'	32	2	'VC'	0.12717
'aves_bora_02'	33	2	'VC'	0.24124
'aves_bora_02'	35	2	'VC'	0.31774
'aves_bora_02'	36	2	'VC'	0.13835
'aves_bora_02'	38	2	'VC'	0.21705
'aves_bora_02'	39	2	'VC'	0.08924
'aves_bora_02'	40	2	'VC'	0.22883
'aves_bora_02'	42	2	'VVC'	0.36465
'aves_bora_02'	43	2	'V'	0.11625
'aves_bora_02'	45	2	'VVC'	0.26356
'aves_bora_02'	46	2	'VC'	0.25272
'aves_bora_02'	48	2	'V'	0.15154
'aves_bora_02'	49	2	'VC'	0.27958
'aves_bora_02'	51	2	'VVC'	0.27218
'aves_bora_02'	52	2	'VC'	0.24304
'aves_bora_02'	54	2	'VVC'	0.37504
'aves_bora_02'	55	2	'V'	0.12453
'aves_bora_02'	57	2	'VVC'	0.37294
'aves_bora_02'	58	2	'VC'	0.24032
'aves_bora_02'	60	2	'VCC'	0.3093
'aves_bora_02'	61	2	'V'	0.13128
'aves_bora_02'	63	2	'VCC'	0.30918
'aves_bora_02'	64	2	'VC'	0.23692
'aves_bora_02'	66	2	'VVC'	0.47179
'aves_bora_02'	67	2	'V'	0.10336
'aves_bora_02'	69	2	'VVC'	0.39038
'aves_bora_02'	70	2	'VC'	0.22662
'aves_bora_02'	72	2	'VVC'	0.43959
'aves_bora_02'	73	2	'VC'	0.23915
'aves_bora_02'	75	2	'VVC'	0.28737
'aves_bora_02'	76	2	'VC'	0.15495
'aves_bora_02'	78	2	'VVC'	0.43811
'aves_bora_02'	80	2	'VVC'	0.38047
'aves_bora_02'	81	2	'VC'	0.12973
'aves_bora_02'	83	2	'VVC'	0.35195
'aves_bora_02'	85	2	'VVC'	0.35443
'aves_bora_02'	86	2	'VC'	0.12178
'aves_bora_02'	88	2	'VC'	0.24412
'aves_bora_02'	89	2	'VC'	0.10781
'aves_bora_02'	92	2	'VC'	0.15798
'aves_bora_02'	93	2	'VC'	0.30613
'aves_bora_02'	95	2	'VVC'	0.38405
'aves_bora_02'	96	2	'VC'	0.13961
'aves_bora_02'	98	2	'VV'	0.30023
'aves_bora_02'	99	2	'VC'	0.21353
'aves_bora_02'	101	2	'VV'	0.26102
'aves_bora_02'	102	2	'VC'	0.23185
'aves_bora_02'	104	2	'VCC'	0.4229
'aves_bora_02'	105	2	'VC'	0.24623
'aves_bora_02'	107	2	'VCC'	0.39309
'aves_bora_02'	108	2	'VC'	0.20476
'aves_bora_03'	2	2	'V'	0.14859
'aves_bora_03'	3	2	'VC'	0.26944
'aves_bora_03'	5	2	'VVC'	0.30497
'aves_bora_03'	6	2	'VC'	0.21565
'aves_bora_03'	8	2	'VCC'	0.27022
'aves_bora_03'	9	2	'VC'	0.14114
'aves_bora_03'	10	2	'VC'	0.23262
'aves_bora_03'	12	2	'VCC'	0.27212
'aves_bora_03'	13	2	'VC'	0.1705
'aves_bora_03'	14	2	'VC'	0.20374
'aves_bora_03'	16	2	'V'	0.15552
'aves_bora_03'	17	2	'VC'	0.2351
'aves_bora_03'	19	2	'VVC'	0.26817
'aves_bora_03'	20	2	'VC'	0.22739
'aves_bora_03'	22	2	'VC'	0.24215
'aves_bora_03'	23	2	'VVC'	0.26989
'aves_bora_03'	25	2	'VC'	0.22389
'aves_bora_03'	26	2	'VVC'	0.34052
'aves_bora_03'	28	2	'VC'	0.29846
'aves_bora_03'	30	2	'VC'	0.23526
'aves_bora_03'	31	2	'VC'	0.22435
'aves_bora_03'	33	2	'VV'	0.28784
'aves_bora_03'	34	2	'V'	0.13138
'aves_bora_03'	36	2	'VV'	0.21151
'aves_bora_03'	37	2	'VC'	0.23924
'aves_bora_03'	39	2	'V'	0.18277
'aves_bora_03'	40	2	'VVC'	0.4163
'aves_bora_03'	42	2	'V'	0.15179
'aves_bora_03'	43	2	'VVC'	0.37415
'aves_bora_03'	45	2	'VCC'	0.37366
'aves_bora_03'	46	2	'VC'	0.27916
'aves_bora_03'	48	2	'VC'	0.32516
'aves_bora_03'	50	2	'VCC'	0.33972
'aves_bora_03'	51	2	'VC'	0.24202
'aves_bora_03'	53	2	'VCC'	0.3002
'aves_bora_03'	54	2	'VC'	0.22593
'aves_bora_03'	56	2	'VVC'	0.29195
'aves_bora_03'	57	2	'VC'	0.1634
'aves_bora_03'	59	2	'VVC'	0.29718
'aves_bora_03'	60	2	'VC'	0.1977
'aves_bora_03'	62	2	'VC'	0.20845
'aves_bora_03'	63	2	'VVC'	0.4012
'aves_bora_03'	65	2	'VC'	0.20723
'aves_bora_03'	66	2	'VVC'	0.3115
'aves_bora_03'	68	2	'VCC'	0.2508
'aves_bora_03'	70	2	'VVC'	0.29808
'aves_bora_03'	71	2	'VC'	0.07649
'aves_bora_03'	73	2	'VCC'	0.35149
'aves_bora_03'	75	2	'VVC'	0.30233
'aves_bora_03'	76	2	'VC'	0.21821
'aves_bora_03'	78	2	'VVC'	0.25748
'aves_bora_03'	79	2	'VC'	0.19639
'aves_bora_03'	81	2	'VVC'	0.29011
'aves_bora_03'	82	2	'VC'	0.1305
'aves_bora_03'	84	2	'VVC'	0.37187
'aves_bora_03'	85	2	'VC'	0.26299
'aves_bora_03'	87	2	'VVC'	0.34924
'aves_bora_03'	88	2	'VC'	0.21179
'aves_bora_03'	90	2	'V'	0.22167
'aves_bora_03'	91	2	'VC'	0.21165
'aves_bora_03'	92	2	'VC'	0.18084
'aves_bora_03'	94	2	'V'	0.17393
'aves_bora_03'	95	2	'VC'	0.18647
'aves_bora_03'	96	2	'VC'	0.16041
'aves_bora_03'	98	2	'VVC'	0.24315
'aves_bora_03'	99	2	'VC'	0.27709
'aves_bora_03'	101	2	'VVC'	0.19388
'aves_bora_03'	102	2	'VC'	0.25048
'aves_bora_03'	104	2	'VVC'	0.34765
'aves_bora_03'	105	2	'VC'	0.18452
'aves_bora_03'	107	2	'VV'	0.29896
'aves_bora_03'	109	2	'VVC'	0.26941
'aves_bora_03'	110	2	'VC'	0.15804
'aves_bora_03'	112	2	'VVC'	0.36255
'aves_bora_03'	114	2	'VVC'	0.33651
'aves_bora_03'	115	2	'VC'	0.25101
'aves_bora_03'	117	2	'VVC'	0.28052
'aves_bora_03'	118	2	'VC'	0.23508
'aves_bora_03'	119	2	'VC'	0.18465
'aves_bora_04'	2	2	'VVC'	0.34915
'aves_bora_04'	3	2	'V'	0.11061
'aves_bora_04'	5	2	'VVC'	0.38274
'aves_bora_04'	6	2	'VC'	0.21372
'aves_bora_04'	8	2	'VCC'	0.29389
'aves_bora_04'	9	2	'VC'	0.22456
'aves_bora_04'	11	2	'VCC'	0.35721
'aves_bora_04'	12	2	'VC'	0.23721
'aves_bora_04'	14	2	'V'	0.10728
'aves_bora_04'	15	2	'V'	0.25238
'aves_bora_04'	16	2	'VC'	0.31344
'aves_bora_04'	18	2	'V'	0.13885
'aves_bora_04'	19	2	'V'	0.26924
'aves_bora_04'	20	2	'VC'	0.22747
'aves_bora_04'	22	2	'VCC'	0.53335
'aves_bora_04'	23	2	'VC'	0.1924
'aves_bora_04'	25	2	'VCC'	0.68328
'aves_bora_04'	27	2	'V'	0.13252
'aves_bora_04'	28	2	'V'	0.1404
'aves_bora_04'	30	2	'V'	0.13271
'aves_bora_04'	31	2	'V'	0.17257
'aves_bora_04'	32	2	'VC'	0.2106
'aves_bora_04'	34	2	'VVC'	0.31566
'aves_bora_04'	35	2	'VC'	0.14246
'aves_bora_04'	36	2	'VC'	0.20144
'aves_bora_04'	38	2	'VVC'	0.33079
'aves_bora_04'	39	2	'VC'	0.162
'aves_bora_04'	41	2	'VVC'	0.30661
'aves_bora_04'	42	2	'VC'	0.18115
'aves_bora_04'	43	2	'VC'	0.18831
'aves_bora_04'	45	2	'VVC'	0.32382
'aves_bora_04'	46	2	'VC'	0.23342
'aves_bora_04'	48	2	'VC'	0.27032
'aves_bora_04'	49	2	'VVC'	0.39953
'aves_bora_04'	50	2	'VC'	0.14845
'aves_bora_04'	52	2	'VC'	0.23886
'aves_bora_04'	53	2	'V'	0.11833
'aves_bora_04'	54	2	'VC'	0.3216
'aves_bora_04'	56	2	'V'	0.20343
'aves_bora_04'	57	2	'VCC'	0.37642
'aves_bora_04'	58	2	'VC'	0.19977
'aves_bora_04'	60	2	'V'	0.16449
'aves_bora_04'	61	2	'VCC'	0.31279
'aves_bora_04'	62	2	'VC'	0.16654
'aves_bora_04'	63	2	'VC'	0.21959
'aves_bora_04'	65	2	'VC'	0.32199
'aves_bora_04'	66	2	'VC'	0.19518
'aves_bora_04'	68	2	'VC'	0.36815
'aves_bora_04'	69	2	'VC'	0.15324
'aves_bora_04'	71	2	'VC'	0.14631
'aves_bora_04'	73	2	'VV'	0.2512
'aves_bora_04'	75	2	'VC'	0.20415
'aves_bora_04'	77	2	'VVC'	0.38834
'aves_bora_04'	79	2	'VCC'	0.41239
'aves_bora_04'	81	2	'VCC'	0.41552
'aves_bora_04'	82	2	'VC'	0.17406
'aves_bora_04'	84	2	'VC'	0.22175
'aves_bora_04'	85	2	'VC'	0.32511
'aves_bora_04'	86	2	'VVC'	0.35209
'aves_bora_04'	88	2	'VCC'	0.50874
'aves_bora_04'	90	2	'VC'	0.2274
'aves_bora_04'	91	2	'VC'	0.29117
'aves_bora_04'	92	2	'VVC'	0.23355
'aves_bora_04'	94	2	'VCC'	0.40255
'aves_bora_04'	95	2	'VC'	0.17565
'aves_bora_05'	2	2	'VVC'	0.31983
'aves_bora_05'	3	2	'VC'	0.24338
'aves_bora_05'	5	2	'VVC'	0.3309
'aves_bora_05'	6	2	'VC'	0.20101
'aves_bora_05'	8	2	'VCC'	0.33239
'aves_bora_05'	9	2	'VC'	0.23884
'aves_bora_05'	11	2	'VCC'	0.30735
'aves_bora_05'	12	2	'VC'	0.25647
'aves_bora_05'	14	2	'VVC'	0.34235
'aves_bora_05'	15	2	'VC'	0.22006
'aves_bora_05'	16	2	'V'	0.13424
'aves_bora_05'	17	2	'VC'	0.22286
'aves_bora_05'	19	2	'VVC'	0.38553
'aves_bora_05'	20	2	'VC'	0.21535
'aves_bora_05'	22	2	'V'	0.07778
'aves_bora_05'	23	2	'VC'	0.23462
'aves_bora_05'	24	2	'V'	0.0476
'aves_bora_05'	25	2	'VC'	0.13188
'aves_bora_05'	27	2	'V'	0.10329
'aves_bora_05'	28	2	'VC'	0.33852
'aves_bora_05'	30	2	'VVC'	0.42516
'aves_bora_05'	31	2	'VC'	0.20196
'aves_bora_05'	33	2	'VVC'	0.40335
'aves_bora_05'	34	2	'VC'	0.26403
'aves_bora_05'	36	2	'VCC'	0.44148
'aves_bora_05'	37	2	'VC'	0.16068
'aves_bora_05'	39	2	'VVC'	0.38064
'aves_bora_05'	40	2	'VC'	0.19768
'aves_bora_05'	42	2	'VC'	0.25117
'aves_bora_05'	43	2	'VC'	0.11767
'aves_bora_05'	45	2	'VVC'	0.32245
'aves_bora_05'	46	2	'VC'	0.1403
'aves_bora_05'	48	2	'VVC'	0.35979
'aves_bora_05'	50	2	'VVC'	0.33864
'mamif_mm_ctxt'	2	1	'VVC'	0.40419
'mamif_mm_ctxt'	4	1	'VVC'	0.38169
'mamif_mm_ctxt'	6	1	'VVC'	0.3842
'mamif_mm_ctxt'	8	1	'VC'	0.26113
'mamif_mm_ctxt'	9	1	'VC'	0.25463
'mamif_mm_ctxt'	11	1	'VC'	0.22932
'mamif_mm_ctxt'	12	1	'VC'	0.23493
'mamif_mm_ctxt'	14	1	'VC'	0.22863
'mamif_mm_ctxt'	15	1	'VC'	0.23159
'mamif_mm_ctxt'	17	1	'VV'	0.24638
'mamif_mm_ctxt'	18	1	'VC'	0.24396
'mamif_mm_ctxt'	20	1	'VV'	0.27241
'mamif_mm_ctxt'	21	1	'VC'	0.24458
'mamif_mm_ctxt'	23	1	'VV'	0.25228
'mamif_mm_ctxt'	24	1	'VC'	0.22971
'mamif_mm_ctxt'	26	1	'VCC'	0.32707
'mamif_mm_ctxt'	28	1	'VCC'	0.3168
'mamif_mm_ctxt'	30	1	'VCC'	0.24869
'mamif_mm_ctxt'	32	1	'VVC'	0.30343
'mamif_mm_ctxt'	34	1	'VVC'	0.28774
'mamif_mm_ctxt'	36	1	'VVC'	0.31176
'mamif_mm_ctxt'	38	1	'VVC'	0.38474
'mamif_mm_ctxt'	40	1	'VVC'	0.37774
'mamif_mm_ctxt'	42	1	'VVC'	0.34051
'mamif_mm_ctxt'	44	1	'VC'	0.22619
'mamif_mm_ctxt'	45	1	'VC'	0.14332
'mamif_mm_ctxt'	46	1	'VC'	0.12798
'mamif_mm_ctxt'	47	1	'VVC'	0.33537
'mamif_mm_ctxt'	49	1	'VC'	0.21858
'mamif_mm_ctxt'	50	1	'VC'	0.13809
'mamif_mm_ctxt'	51	1	'VC'	0.14153
'mamif_mm_ctxt'	52	1	'VVC'	0.36405
'mamif_mm_ctxt'	54	1	'VC'	0.22298
'mamif_mm_ctxt'	55	1	'VC'	0.14524
'mamif_mm_ctxt'	56	1	'VC'	0.16901
'mamif_mm_ctxt'	57	1	'VVC'	0.31429
'mamif_mm_ctxt'	59	1	'VC'	0.15462
'mamif_mm_ctxt'	60	1	'VCC'	0.28019
'mamif_mm_ctxt'	62	1	'VC'	0.14341
'mamif_mm_ctxt'	63	1	'VCC'	0.30035
'mamif_mm_ctxt'	65	1	'VC'	0.18791
'mamif_mm_ctxt'	66	1	'VCC'	0.32144
'mamif_mm_ctxt'	68	1	'VVC'	0.27189
'mamif_mm_ctxt'	69	1	'VC'	0.23527
'mamif_mm_ctxt'	71	1	'VVC'	0.27655
'mamif_mm_ctxt'	72	1	'VC'	0.23581
'mamif_mm_ctxt'	74	1	'VVC'	0.27036
'mamif_mm_ctxt'	75	1	'VC'	0.21998
'mamif_mm_ctxt'	77	1	'VVC'	0.20065
'mamif_mm_ctxt'	78	1	'VC'	0.30981
'mamif_mm_ctxt'	80	1	'VVC'	0.22124
'mamif_mm_ctxt'	81	1	'VC'	0.26386
'mamif_mm_ctxt'	83	1	'VVC'	0.27228
'mamif_mm_ctxt'	84	1	'VC'	0.26615
'mamif_mm_ctxt'	86	1	'VCC'	0.30076
'mamif_mm_ctxt'	87	1	'V'	0.15485
'mamif_mm_ctxt'	89	1	'VCC'	0.31549
'mamif_mm_ctxt'	90	1	'V'	0.16729
'mamif_mm_ctxt'	92	1	'VCC'	0.2963
'mamif_mm_ctxt'	93	1	'V'	0.17267
'mamif_mm_ctxt'	95	1	'VC'	0.2666
'mamif_mm_ctxt'	96	1	'VVC'	0.24314
'mamif_mm_ctxt'	98	1	'VC'	0.25938
'mamif_mm_ctxt'	99	1	'VVC'	0.23754
'mamif_mm_ctxt'	101	1	'VC'	0.26312
'mamif_mm_ctxt'	102	1	'VVC'	0.22909
'mamif_mm_ctxt'	104	1	'VVC'	0.25275
'mamif_mm_ctxt'	105	1	'V'	0.15314
'mamif_mm_ctxt'	107	1	'VVC'	0.25664
'mamif_mm_ctxt'	108	1	'V'	0.18635
'mamif_mm_ctxt'	110	1	'VVC'	0.2476
'mamif_mm_ctxt'	111	1	'V'	0.15933
'mamif_mm_ctxt'	113	1	'VC'	0.12065
'mamif_mm_ctxt'	114	1	'VC'	0.23992
'mamif_mm_ctxt'	115	1	'VC'	0.1466
'mamif_mm_ctxt'	116	1	'VC'	0.27309
'mamif_mm_ctxt'	117	1	'VVC'	0.28904
'mamif_mm_ctxt'	119	1	'VC'	0.24102
'mamif_mm_ctxt'	120	1	'VVC'	0.23266
'mamif_mm_ctxt'	122	1	'VC'	0.09454
'mamif_mm_ctxt'	123	1	'VC'	0.21115
'mamif_mm_ctxt'	124	1	'VC'	0.12389
'mamif_mm_ctxt'	125	1	'VC'	0.2237
'mamif_mm_ctxt'	126	1	'VVC'	0.27984
'mamif_mm_ctxt'	128	1	'VC'	0.23191
'mamif_mm_ctxt'	129	1	'VVC'	0.21661
'mamif_mm_ctxt'	131	1	'VC'	0.09561
'mamif_mm_ctxt'	132	1	'VC'	0.20396
'mamif_mm_ctxt'	133	1	'VC'	0.09691
'mamif_mm_ctxt'	134	1	'VC'	0.23133
'mamif_mm_ctxt'	135	1	'VVC'	0.25615
'mamif_mm_ctxt'	137	1	'VC'	0.23177
'mamif_mm_ctxt'	138	1	'VVC'	0.20816
'mamif_mm_ctxt'	140	1	'VCC'	0.2577
'mamif_mm_ctxt'	142	1	'VC'	0.24676
'mamif_mm_ctxt'	143	1	'VVC'	0.22002
'mamif_mm_ctxt'	145	1	'VCC'	0.28276
'mamif_mm_ctxt'	147	1	'VC'	0.24977
'mamif_mm_ctxt'	148	1	'VVC'	0.20736
'mamif_mm_ctxt'	150	1	'VCC'	0.25779
'mamif_mm_ctxt'	152	1	'VC'	0.23653
'mamif_mm_ctxt'	153	1	'VVC'	0.22409
'mamif_mm_ctxt'	155	1	'VVC'	0.32281
'mamif_mm_ctxt'	156	1	'VC'	0.2061
'mamif_mm_ctxt'	157	1	'VC'	0.16183
'mamif_mm_ctxt'	159	1	'VVC'	0.31849
'mamif_mm_ctxt'	160	1	'VC'	0.23698
'mamif_mm_ctxt'	161	1	'VC'	0.18377
'mamif_mm_ctxt'	163	1	'VVC'	0.32452
'mamif_mm_ctxt'	164	1	'VC'	0.21509
'mamif_mm_ctxt'	165	1	'VC'	0.17583
'mamif_mm_ctxt'	167	1	'VC'	0.24377
'mamif_mm_ctxt'	170	1	'VC'	0.23967
'mamif_mm_ctxt'	173	1	'VC'	0.24883
'mamif_mm_ctxt'	176	1	'VCC'	0.34007
'mamif_mm_ctxt'	177	1	'VC'	0.16765
'mamif_mm_ctxt'	178	1	'VC'	0.17855
'mamif_mm_ctxt'	180	1	'VCC'	0.28056
'mamif_mm_ctxt'	181	1	'VC'	0.17692
'mamif_mm_ctxt'	182	1	'VC'	0.19765
'mamif_mm_ctxt'	184	1	'VCC'	0.34309
'mamif_mm_ctxt'	185	1	'VC'	0.17403
'mamif_mm_ctxt'	186	1	'VC'	0.19601
'mamif_mm_ctxt'	188	1	'VCC'	0.31188
'mamif_mm_ctxt'	190	1	'VCC'	0.3168
'mamif_mm_ctxt'	192	1	'VCC'	0.31036
'mamif_mm_ctxt'	194	1	'VVC'	0.29053
'mamif_mm_ctxt'	196	1	'VVC'	0.27753
'mamif_mm_ctxt'	198	1	'VVC'	0.28129
'mamif_mm_ctxt'	200	1	'VCC'	0.28809
'mamif_mm_ctxt'	201	1	'VC'	0.22382
'mamif_mm_ctxt'	203	1	'VCC'	0.30913
'mamif_mm_ctxt'	204	1	'VC'	0.2267
'mamif_mm_ctxt'	206	1	'VCC'	0.29477
'mamif_mm_ctxt'	207	1	'VC'	0.21045
'mamif_mm_ctxt'	209	1	'VC'	0.13044
'mamif_mm_ctxt'	210	1	'VC'	0.23183
'mamif_mm_ctxt'	212	1	'VC'	0.12406
'mamif_mm_ctxt'	213	1	'VC'	0.2116
'mamif_mm_ctxt'	215	1	'VC'	0.15729
'mamif_mm_ctxt'	216	1	'VC'	0.20971
'mamif_mm_ctxt'	218	1	'VVC'	0.26111
'mamif_mm_ctxt'	219	1	'VC'	0.22857
'mamif_mm_ctxt'	221	1	'VVC'	0.26396
'mamif_mm_ctxt'	222	1	'VC'	0.25613
'mamif_mm_ctxt'	224	1	'VVC'	0.23711
'mamif_mm_ctxt'	225	1	'VC'	0.24059
'mamif_mm_ctxt'	227	1	'VCC'	0.35053
'mamif_mm_ctxt'	228	1	'VC'	0.20826
'mamif_mm_ctxt'	230	1	'VVC'	0.24719
'mamif_mm_ctxt'	231	1	'VC'	0.22834
'mamif_mm_ctxt'	233	1	'VCC'	0.33064
'mamif_mm_ctxt'	234	1	'VC'	0.18439
'mamif_mm_ctxt'	236	1	'VVC'	0.28978
'mamif_mm_ctxt'	237	1	'VC'	0.23145
'mamif_mm_ctxt'	239	1	'VCC'	0.30282
'mamif_mm_ctxt'	240	1	'VC'	0.15438
'mamif_mm_ctxt'	242	1	'VVC'	0.28619
'mamif_mm_ctxt'	243	1	'VC'	0.21375
'mamif_mm_ctxt'	245	1	'VC'	0.24779
'mamif_mm_ctxt'	247	1	'VC'	0.23833
'mamif_mm_ctxt'	249	1	'VC'	0.2142
'mamif_mm_ctxt'	251	1	'VVC'	0.31896
'mamif_mm_ctxt'	253	1	'VVC'	0.28872
'mamif_mm_ctxt'	255	1	'VVC'	0.32976
'mamif_mm_ctxt'	257	1	'VCC'	0.34182
'mamif_mm_ctxt'	259	1	'VCC'	0.32965
'mamif_mm_ctxt'	261	1	'VCC'	0.35495
'mamif_mm_ctxt'	263	1	'VC'	0.26215
'mamif_mm_ctxt'	265	1	'VC'	0.27031
'mamif_mm_ctxt'	267	1	'VC'	0.24124
'mamif_mm_ctxt'	269	1	'VVC'	0.36726
'mamif_mm_ctxt'	270	1	'VC'	0.1867
'mamif_mm_ctxt'	271	1	'VC'	0.22192
'mamif_mm_ctxt'	273	1	'VVC'	0.3787
'mamif_mm_ctxt'	274	1	'VC'	0.16119
'mamif_mm_ctxt'	275	1	'VC'	0.23363
'mamif_mm_ctxt'	277	1	'VVC'	0.33318
'mamif_mm_ctxt'	278	1	'VC'	0.17925
'mamif_mm_ctxt'	279	1	'VC'	0.24573
'mamif_mm_ctxt'	281	1	'VVC'	0.34726
'mamif_mm_ctxt'	282	1	'V'	0.15388
'mamif_mm_ctxt'	284	1	'VVC'	0.334
'mamif_mm_ctxt'	285	1	'V'	0.1503
'mamif_mm_ctxt'	287	1	'VVC'	0.29995
'mamif_mm_ctxt'	288	1	'V'	0.13188
'mamif_mm_ctxt'	290	1	'VVC'	0.29829
'mamif_mm_ctxt'	291	1	'VC'	0.15529
'mamif_mm_ctxt'	293	1	'VVC'	0.32203
'mamif_mm_ctxt'	294	1	'VC'	0.16945
'mamif_mm_ctxt'	296	1	'VVC'	0.29676
'mamif_mm_ctxt'	297	1	'VC'	0.14008
'mamif_mm_ctxt'	299	1	'VCC'	0.38378
'mamif_mm_ctxt'	301	1	'VCC'	0.40675
'mamif_mm_ctxt'	303	1	'VCC'	0.36989
'mamif_mm_ctxt'	305	1	'VCC'	0.31204
'mamif_mm_ctxt'	306	1	'VC'	0.20147
'mamif_mm_ctxt'	308	1	'VVC'	0.30868
'mamif_mm_ctxt'	309	1	'VVC'	0.3006
'mamif_mm_ctxt'	311	1	'VCC'	0.32778
'mamif_mm_ctxt'	312	1	'VC'	0.20261
'mamif_mm_ctxt'	314	1	'VVC'	0.26585
'mamif_mm_ctxt'	315	1	'VVC'	0.33639
'mamif_mm_ctxt'	317	1	'VCC'	0.31588
'mamif_mm_ctxt'	318	1	'VC'	0.19898
'mamif_mm_ctxt'	320	1	'VVC'	0.20788
'mamif_mm_ctxt'	321	1	'VVC'	0.29812
'mamif_mm_ctxt'	323	1	'VVC'	0.34231
'mamif_mm_ctxt'	324	1	'VC'	0.18574
'mamif_mm_ctxt'	325	1	'V'	0.13225
'mamif_mm_ctxt'	327	1	'VVC'	0.34539
'mamif_mm_ctxt'	328	1	'VC'	0.18411
'mamif_mm_ctxt'	329	1	'V'	0.10903
'mamif_mm_ctxt'	331	1	'VVC'	0.32383
'mamif_mm_ctxt'	332	1	'VC'	0.15969
'mamif_mm_ctxt'	333	1	'V'	0.11208
'mamif_mm_ctxt'	335	1	'VC'	0.16361
'mamif_mm_ctxt'	336	1	'VVC'	0.3479
'mamif_mm_ctxt'	337	1	'VC'	0.15607
'mamif_mm_ctxt'	339	1	'VC'	0.17115
'mamif_mm_ctxt'	340	1	'VVC'	0.36662
'mamif_mm_ctxt'	341	1	'VC'	0.15584
'mamif_mm_ctxt'	343	1	'VC'	0.14093
'mamif_mm_ctxt'	344	1	'VVC'	0.33303
'mamif_mm_ctxt'	345	1	'VC'	0.1975
'mamif_mm_ctxt'	347	1	'VC'	0.2284
'mamif_mm_ctxt'	348	1	'VC'	0.20067
'mamif_mm_ctxt'	349	1	'VV'	0.18081
'mamif_mm_ctxt'	351	1	'VC'	0.19898
'mamif_mm_ctxt'	352	1	'VC'	0.18654
'mamif_mm_ctxt'	353	1	'VV'	0.17055
'mamif_mm_ctxt'	355	1	'VC'	0.19501
'mamif_mm_ctxt'	356	1	'VC'	0.18412
'mamif_mm_ctxt'	357	1	'VV'	0.1424
'mamif_mm_ctxt'	359	1	'VC'	0.14822
'mamif_mm_ctxt'	360	1	'VC'	0.2772
'mamif_mm_ctxt'	361	1	'VC'	0.11621
'mamif_mm_ctxt'	362	1	'VVC'	0.30128
'mamif_mm_ctxt'	364	1	'VC'	0.16117
'mamif_mm_ctxt'	365	1	'VC'	0.28175
'mamif_mm_ctxt'	366	1	'VC'	0.14805
'mamif_mm_ctxt'	367	1	'VVC'	0.29718
'mamif_mm_ctxt'	369	1	'VC'	0.08237
'mamif_mm_ctxt'	370	1	'VC'	0.27223
'mamif_mm_ctxt'	371	1	'VC'	0.13482
'mamif_mm_ctxt'	372	1	'VVC'	0.32577
'mamif_mm_ctxt'	374	1	'VVC'	0.23072
'mamif_mm_ctxt'	375	1	'VVC'	0.4106
'mamif_mm_ctxt'	377	1	'VVC'	0.22112
'mamif_mm_ctxt'	378	1	'VVC'	0.3813
'mamif_mm_ctxt'	380	1	'VVC'	0.20481
'mamif_mm_ctxt'	381	1	'VVC'	0.3714
'mamif_mm_ctxt'	383	1	'VVC'	0.35593
'mamif_mm_ctxt'	385	1	'VVC'	0.41311
'mamif_mm_ctxt'	387	1	'VVC'	0.30192
'mamif_mm_ctxt'	389	1	'VVC'	0.27907
'mamif_mm_ctxt'	390	1	'VC'	0.23634
'mamif_mm_ctxt'	392	1	'VVC'	0.29761
'mamif_mm_ctxt'	393	1	'VC'	0.23003
'mamif_mm_ctxt'	395	1	'VVC'	0.29016
'mamif_mm_ctxt'	396	1	'VC'	0.24408
'mamif_mm_ctxt'	398	1	'VVC'	0.32878
'mamif_mm_ctxt'	400	1	'VVC'	0.30681
'mamif_mm_ctxt'	402	1	'VVC'	0.28329
'mamif_mm_ctxt'	404	1	'VC'	0.23283
'mamif_mm_ctxt'	405	1	'VVC'	0.35933
'mamif_mm_ctxt'	407	1	'VC'	0.21734
'mamif_mm_ctxt'	408	1	'VVC'	0.34425
'mamif_mm_ctxt'	410	1	'VC'	0.21693
'mamif_mm_ctxt'	411	1	'VVC'	0.37253
'mamif_mm_ctxt'	413	1	'VCC'	0.34595
'mamif_mm_ctxt'	415	1	'VCC'	0.37027
'mamif_mm_ctxt'	417	1	'VCC'	0.30449
'mamif_mm_ctxt'	419	1	'VC'	0.24241
'mamif_mm_ctxt'	420	1	'VC'	0.20276
'mamif_mm_ctxt'	422	1	'VC'	0.24498
'mamif_mm_ctxt'	423	1	'VC'	0.18354
'mamif_mm_ctxt'	425	1	'VC'	0.2637
'mamif_mm_ctxt'	426	1	'VC'	0.15193
'mamif_mm_ctxt'	428	1	'VC'	0.19774
'mamif_mm_ctxt'	430	1	'VVC'	0.31029
'mamif_mm_ctxt'	431	1	'VC'	0.26098
'mamif_mm_ctxt'	433	1	'VC'	0.21774
'mamif_mm_ctxt'	435	1	'VVC'	0.35264
'mamif_mm_ctxt'	436	1	'VC'	0.25155
'mamif_mm_ctxt'	438	1	'VC'	0.15747
'mamif_mm_ctxt'	440	1	'VVC'	0.29997
'mamif_mm_ctxt'	441	1	'VC'	0.24514
'mamif_mm_ctxt'	443	1	'VVC'	0.23846
'mamif_mm_ctxt'	444	1	'VC'	0.30286
'mamif_mm_ctxt'	446	1	'VVC'	0.2896
'mamif_mm_ctxt'	447	1	'VC'	0.28575
'mamif_mm_ctxt'	449	1	'VVC'	0.24984
'mamif_mm_ctxt'	450	1	'VC'	0.28152
'mamif_mm_ctxt'	452	1	'VVC'	0.33356
'mamif_mm_ctxt'	453	1	'VC'	0.21424
'mamif_mm_ctxt'	455	1	'VVC'	0.3384
'mamif_mm_ctxt'	456	1	'VC'	0.18844
'mamif_mm_ctxt'	458	1	'VVC'	0.32334
'mamif_mm_ctxt'	459	1	'VC'	0.20348
'mamif_mm_ctxt'	461	1	'VCC'	0.40664
'mamif_mm_ctxt'	463	1	'VCC'	0.36349
'mamif_mm_ctxt'	465	1	'VCC'	0.32299
'mamif_mm_ctxt'	467	1	'VCC'	0.34475
'mamif_mm_ctxt'	468	1	'VC'	0.22741
'mamif_mm_ctxt'	470	1	'VCC'	0.3492
'mamif_mm_ctxt'	471	1	'VC'	0.23472
'mamif_mm_ctxt'	473	1	'VCC'	0.35928
'mamif_mm_ctxt'	474	1	'VC'	0.21024
'mamif_mm_ctxt'	476	1	'VC'	0.19524
'mamif_mm_ctxt'	477	1	'VC'	0.23577
'mamif_mm_ctxt'	478	1	'VC'	0.18612
'mamif_mm_ctxt'	479	1	'VVC'	0.28186
'mamif_mm_ctxt'	481	1	'VC'	0.20343
'mamif_mm_ctxt'	482	1	'VC'	0.22834
'mamif_mm_ctxt'	483	1	'VC'	0.19617
'mamif_mm_ctxt'	484	1	'VVC'	0.24806
'mamif_mm_ctxt'	486	1	'VC'	0.1951
'mamif_mm_ctxt'	487	1	'VC'	0.2031
'mamif_mm_ctxt'	488	1	'VC'	0.2041
'mamif_mm_ctxt'	489	1	'VVC'	0.24813
'mamif_mm_ctxt'	491	1	'VVC'	0.28201
'mamif_mm_ctxt'	492	1	'VC'	0.24536
'mamif_mm_ctxt'	494	1	'VVC'	0.25867
'mamif_mm_ctxt'	495	1	'VC'	0.24304
'mamif_mm_ctxt'	497	1	'VVC'	0.28152
'mamif_mm_ctxt'	498	1	'VC'	0.22968
'mamif_mm_ctxt'	500	1	'VVC'	0.34212
'mamif_mm_ctxt'	501	1	'V'	0.12475
'mamif_mm_ctxt'	503	1	'VVC'	0.36561
'mamif_mm_ctxt'	504	1	'V'	0.15807
'mamif_mm_ctxt'	506	1	'VVC'	0.31135
'mamif_mm_ctxt'	507	1	'V'	0.15031
'mamif_mm_ctxt'	509	1	'VVC'	0.39482
'mamif_mm_ctxt'	510	1	'VC'	0.19671
'mamif_mm_ctxt'	511	1	'V'	0.13742
'mamif_mm_ctxt'	513	1	'VVC'	0.25017
'mamif_mm_ctxt'	514	1	'VC'	0.18632
'mamif_mm_ctxt'	515	1	'V'	0.10679
'mamif_mm_ctxt'	517	1	'VVC'	0.33844
'mamif_mm_ctxt'	518	1	'VC'	0.16947
'mamif_mm_ctxt'	519	1	'V'	0.13788
'mamif_mm_ctxt'	521	1	'VVC'	0.32749
'mamif_mm_ctxt'	522	1	'V'	0.13887
'mamif_mm_ctxt'	524	1	'VVC'	0.31733
'mamif_mm_ctxt'	525	1	'V'	0.14636
'mamif_mm_ctxt'	527	1	'VVC'	0.30969
'mamif_mm_ctxt'	528	1	'V'	0.12388
'mamif_mm_ctxt'	530	1	'VC'	0.21587
'mamif_mm_ctxt'	531	1	'VVC'	0.31624
'mamif_mm_ctxt'	532	1	'VC'	0.25049
'mamif_mm_ctxt'	534	1	'VC'	0.23288
'mamif_mm_ctxt'	535	1	'VVC'	0.28961
'mamif_mm_ctxt'	536	1	'VC'	0.25465
'mamif_mm_ctxt'	538	1	'VC'	0.24325
'mamif_mm_ctxt'	539	1	'VVC'	0.33667
'mamif_mm_ctxt'	540	1	'VC'	0.25583
'mamif_mm_ctxt'	542	1	'VCC'	0.41899
'mamif_mm_ctxt'	544	1	'VCC'	0.44635
'mamif_mm_ctxt'	546	1	'VCC'	0.42171
'mamif_mm_ctxt'	548	1	'VVC'	0.41504
'mamif_mm_ctxt'	549	1	'VC'	0.19477
'mamif_mm_ctxt'	551	1	'VVC'	0.42657
'mamif_mm_ctxt'	552	1	'VC'	0.20324
'mamif_mm_ctxt'	554	1	'VVC'	0.37327
'mamif_mm_ctxt'	555	1	'VC'	0.17465
'mamif_mm_ctxt'	557	1	'VC'	0.3437
'mamif_mm_ctxt'	558	1	'VC'	0.18392
'mamif_mm_ctxt'	559	1	'VC'	0.18558
'mamif_mm_ctxt'	561	1	'VVC'	0.31104
'mamif_mm_ctxt'	562	1	'VC'	0.1909
'mamif_mm_ctxt'	563	1	'VC'	0.17033
'mamif_mm_ctxt'	565	1	'VVC'	0.30908
'mamif_mm_ctxt'	566	1	'VC'	0.19286
'mamif_mm_ctxt'	567	1	'VC'	0.19321
'mamif_mm_ctxt'	569	1	'VVC'	0.32112
'mamif_mm_ctxt'	570	1	'VC'	0.17007
'mamif_mm_ctxt'	571	1	'VC'	0.18273
'mamif_mm_ctxt'	573	1	'VVC'	0.20955
'mamif_mm_ctxt'	574	1	'VC'	0.12977
'mamif_mm_ctxt'	575	1	'VC'	0.11159
'mamif_mm_ctxt'	577	1	'VVC'	0.37309
'mamif_mm_ctxt'	578	1	'VC'	0.2036
'mamif_mm_ctxt'	579	1	'V'	0.12888
'mamif_mm_ctxt'	581	1	'VVC'	0.31494
'mamif_mm_ctxt'	582	1	'VC'	0.16511
'mamif_mm_ctxt'	583	1	'V'	0.14677
'mamif_mm_ctxt'	585	1	'VVC'	0.29471
'mamif_mm_ctxt'	586	1	'VC'	0.16758
'mamif_mm_ctxt'	587	1	'V'	0.10016
'mamif_mm_ctxt'	589	1	'VV'	0.24131
'mamif_mm_ctxt'	591	1	'VV'	0.2531
'mamif_mm_ctxt'	593	1	'VV'	0.2808
'mamif_mm_ctxt'	595	1	'VC'	0.21168
'mamif_mm_ctxt'	596	1	'VC'	0.22772
'mamif_mm_ctxt'	598	1	'VC'	0.20987
'mamif_mm_ctxt'	599	1	'VC'	0.25686
'mamif_mm_ctxt'	601	1	'VC'	0.21759
'mamif_mm_ctxt'	602	1	'VC'	0.24251
'mamif_mm_ctxt'	604	1	'VVC'	0.29356
'mamif_mm_ctxt'	605	1	'VC'	0.23352
'mamif_mm_ctxt'	607	1	'VVC'	0.27356
'mamif_mm_ctxt'	608	1	'VC'	0.22378
'mamif_mm_ctxt'	610	1	'VVC'	0.29171
'mamif_mm_ctxt'	611	1	'VC'	0.19632
'mamif_mm_ctxt'	613	1	'VC'	0.16581
'mamif_mm_ctxt'	614	1	'VC'	0.26095
'mamif_mm_ctxt'	616	1	'VC'	0.14974
'mamif_mm_ctxt'	617	1	'VC'	0.23558
'mamif_mm_ctxt'	619	1	'VC'	0.17374
'mamif_mm_ctxt'	620	1	'VC'	0.24506
'mamif_mm_ctxt'	622	1	'VC'	0.23369
'mamif_mm_ctxt'	623	1	'VVC'	0.31136
'mamif_mm_ctxt'	625	1	'VC'	0.21551
'mamif_mm_ctxt'	626	1	'VVC'	0.31638
'mamif_mm_ctxt'	628	1	'VC'	0.20549
'mamif_mm_ctxt'	629	1	'VVC'	0.28255
'mamif_mm_ctxt'	631	1	'VCC'	0.37416
'mamif_mm_ctxt'	632	1	'VC'	0.26859
'mamif_mm_ctxt'	634	1	'VCC'	0.31229
'mamif_mm_ctxt'	635	1	'VC'	0.24747
'mamif_mm_ctxt'	637	1	'VCC'	0.28346
'mamif_mm_ctxt'	638	1	'VC'	0.23681
'mamif_mm_ctxt'	640	1	'VVC'	0.33858
'mamif_mm_ctxt'	641	1	'VC'	0.15137
'mamif_mm_ctxt'	643	1	'VVC'	0.33511
'mamif_mm_ctxt'	644	1	'VC'	0.15243
'mamif_mm_ctxt'	646	1	'VVC'	0.32153
'mamif_mm_ctxt'	647	1	'VC'	0.15058
'mamif_mm_ctxt'	649	1	'VVC'	0.37533
'mamif_mm_ctxt'	650	1	'VC'	0.20618
'mamif_mm_ctxt'	651	1	'V'	0.16759
'mamif_mm_ctxt'	653	1	'VVC'	0.29768
'mamif_mm_ctxt'	654	1	'VC'	0.18144
'mamif_mm_ctxt'	655	1	'V'	0.12919
'mamif_mm_ctxt'	657	1	'VVC'	0.31468
'mamif_mm_ctxt'	658	1	'VC'	0.16399
'mamif_mm_ctxt'	659	1	'V'	0.10563
'mamif_mm_ctxt'	661	1	'VC'	0.16077
'mamif_mm_ctxt'	662	1	'VC'	0.23779
'mamif_mm_ctxt'	664	1	'VC'	0.20955
'mamif_mm_ctxt'	665	1	'VC'	0.20904
'mamif_mm_ctxt'	667	1	'VC'	0.15377
'mamif_mm_ctxt'	668	1	'VC'	0.22675
'mamif_mm_ctxt'	670	1	'VCC'	0.30188
'mamif_mm_ctxt'	671	1	'VC'	0.21033
'mamif_mm_ctxt'	673	1	'VCC'	0.31261
'mamif_mm_ctxt'	674	1	'VC'	0.22883
'mamif_mm_ctxt'	676	1	'VCC'	0.3481
'mamif_mm_ctxt'	677	1	'VC'	0.2004
'mamif_mm_ctxt'	679	1	'VC'	0.20957
'mamif_mm_ctxt'	680	1	'VCC'	0.34175
'mamif_mm_ctxt'	681	1	'VC'	0.17947
'mamif_mm_ctxt'	683	1	'VC'	0.24225
'mamif_mm_ctxt'	684	1	'VCC'	0.39199
'mamif_mm_ctxt'	685	1	'VC'	0.15928
'mamif_mm_ctxt'	687	1	'VC'	0.23305
'mamif_mm_ctxt'	688	1	'VCC'	0.39567
'mamif_mm_ctxt'	689	1	'VC'	0.14175
'mamif_mm_solo'	2	1	'V'	0.14496
'mamif_mm_solo'	3	1	'VC'	0.37031
'mamif_mm_solo'	5	1	'V'	0.16637
'mamif_mm_solo'	6	1	'VC'	0.51579
'mamif_mm_solo'	8	1	'V'	0.13951
'mamif_mm_solo'	9	1	'VC'	0.44828
'mamif_mm_solo'	11	1	'V'	0.14012
'mamif_mm_solo'	12	1	'VC'	0.3787
'mamif_mm_solo'	14	1	'V'	0.13518
'mamif_mm_solo'	15	1	'VC'	0.39521
'mamif_mm_solo'	17	1	'V'	0.13351
'mamif_mm_solo'	18	1	'VC'	0.35748
'mamif_mm_solo'	20	1	'VC'	0.2855
'mamif_mm_solo'	21	1	'VC'	0.3747
'mamif_mm_solo'	23	1	'VC'	0.24623
'mamif_mm_solo'	24	1	'VC'	0.3367
'mamif_mm_solo'	26	1	'VC'	0.27059
'mamif_mm_solo'	27	1	'VC'	0.33615
'mamif_mm_solo'	29	1	'VV'	0.43569
'mamif_mm_solo'	30	1	'VC'	0.3357
'mamif_mm_solo'	32	1	'VV'	0.39271
'mamif_mm_solo'	33	1	'VC'	0.32621
'mamif_mm_solo'	35	1	'VV'	0.40233
'mamif_mm_solo'	36	1	'VC'	0.33108
'mamif_mm_solo'	38	1	'VCC'	0.47497
'mamif_mm_solo'	40	1	'VCC'	0.54585
'mamif_mm_solo'	42	1	'VCC'	0.54707
'mamif_mm_solo'	44	1	'V'	0.19064
'mamif_mm_solo'	45	1	'VC'	0.46638
'mamif_mm_solo'	47	1	'V'	0.20103
'mamif_mm_solo'	48	1	'VC'	0.51695
'mamif_mm_solo'	50	1	'V'	0.20116
'mamif_mm_solo'	51	1	'VC'	0.46422
'mamif_mm_solo'	53	1	'VVC'	0.55886
'mamif_mm_solo'	54	1	'V'	0.14246
'mamif_mm_solo'	56	1	'VVC'	0.59027
'mamif_mm_solo'	57	1	'V'	0.18491
'mamif_mm_solo'	59	1	'VVC'	0.58903
'mamif_mm_solo'	60	1	'V'	0.15103
'mamif_mm_solo'	62	1	'VC'	0.28358
'mamif_mm_solo'	63	1	'VC'	0.20154
'mamif_mm_solo'	64	1	'VC'	0.26767
'mamif_mm_solo'	65	1	'VVC'	0.47634
'mamif_mm_solo'	67	1	'VC'	0.2859
'mamif_mm_solo'	68	1	'VC'	0.17061
'mamif_mm_solo'	69	1	'VC'	0.25625
'mamif_mm_solo'	70	1	'VVC'	0.4841
'mamif_mm_solo'	73	1	'VC'	0.2497
'mamif_mm_solo'	74	1	'VC'	0.16331
'mamif_mm_solo'	75	1	'VC'	0.24397
'mamif_mm_solo'	76	1	'VVC'	0.44761
'mamif_mm_solo'	78	1	'VC'	0.23639
'mamif_mm_solo'	79	1	'VCC'	0.50892
'mamif_mm_solo'	81	1	'VC'	0.2234
'mamif_mm_solo'	82	1	'VCC'	0.55873
'mamif_mm_solo'	84	1	'VC'	0.22531
'mamif_mm_solo'	85	1	'VCC'	0.48457
'mamif_mm_solo'	87	1	'VVC'	0.53206
'mamif_mm_solo'	88	1	'VC'	0.30701
'mamif_mm_solo'	90	1	'VVC'	0.52715
'mamif_mm_solo'	91	1	'VC'	0.33304
'mamif_mm_solo'	93	1	'VVC'	0.50383
'mamif_mm_solo'	94	1	'VC'	0.31175
'mamif_mm_solo'	96	1	'VVC'	0.51368
'mamif_mm_solo'	97	1	'VC'	0.36046
'mamif_mm_solo'	99	1	'VVC'	0.49312
'mamif_mm_solo'	100	1	'VC'	0.35597
'mamif_mm_solo'	102	1	'VVC'	0.44413
'mamif_mm_solo'	103	1	'VC'	0.35969
'mamif_mm_solo'	105	1	'VCC'	0.52914
'mamif_mm_solo'	106	1	'V'	0.23993
'mamif_mm_solo'	108	1	'VCC'	0.48822
'mamif_mm_solo'	109	1	'V'	0.24558
'mamif_mm_solo'	111	1	'VCC'	0.42262
'mamif_mm_solo'	112	1	'V'	0.21771
'mamif_mm_solo'	114	1	'VC'	0.34717
'mamif_mm_solo'	115	1	'V'	0.14155
'mamif_mm_solo'	116	1	'VC'	0.4676
'mamif_mm_solo'	118	1	'VC'	0.31746
'mamif_mm_solo'	119	1	'V'	0.11667
'mamif_mm_solo'	120	1	'VC'	0.43675
'mamif_mm_solo'	122	1	'VC'	0.30523
'mamif_mm_solo'	123	1	'V'	0.09678
'mamif_mm_solo'	124	1	'VC'	0.36824
'mamif_mm_solo'	126	1	'VVC'	0.42561
'mamif_mm_solo'	127	1	'V'	0.21663
'mamif_mm_solo'	129	1	'VVC'	0.37203
'mamif_mm_solo'	130	1	'V'	0.21818
'mamif_mm_solo'	132	1	'VVC'	0.35985
'mamif_mm_solo'	133	1	'V'	0.20056
'mamif_mm_solo'	135	1	'VC'	0.11947
'mamif_mm_solo'	136	1	'VC'	0.29107
'mamif_mm_solo'	137	1	'VC'	0.37274
'mamif_mm_solo'	138	1	'VC'	0.34533
'mamif_mm_solo'	139	1	'VVC'	0.37131
'mamif_mm_solo'	141	1	'VC'	0.27535
'mamif_mm_solo'	142	1	'V'	0.11702
'mamif_mm_solo'	143	1	'VC'	0.225
'mamif_mm_solo'	145	1	'VC'	0.12361
'mamif_mm_solo'	146	1	'VC'	0.2687
'mamif_mm_solo'	147	1	'VC'	0.1876
'mamif_mm_solo'	148	1	'VC'	0.27241
'mamif_mm_solo'	149	1	'VVC'	0.34315
'mamif_mm_solo'	151	1	'VC'	0.27722
'mamif_mm_solo'	152	1	'V'	0.11663
'mamif_mm_solo'	153	1	'VC'	0.18239
'mamif_mm_solo'	155	1	'VC'	0.12526
'mamif_mm_solo'	156	1	'VC'	0.24449
'mamif_mm_solo'	157	1	'VC'	0.12918
'mamif_mm_solo'	158	1	'VC'	0.25751
'mamif_mm_solo'	159	1	'VVC'	0.28871
'mamif_mm_solo'	161	1	'VC'	0.26511
'mamif_mm_solo'	162	1	'V'	0.09628
'mamif_mm_solo'	163	1	'VC'	0.21306
'mamif_mm_solo'	165	1	'VCC'	0.35905
'mamif_mm_solo'	167	1	'VC'	0.30453
'mamif_mm_solo'	168	1	'V'	0.11294
'mamif_mm_solo'	169	1	'VC'	0.22414
'mamif_mm_solo'	171	1	'VCC'	0.37803
'mamif_mm_solo'	173	1	'VC'	0.28225
'mamif_mm_solo'	174	1	'V'	0.14553
'mamif_mm_solo'	175	1	'VC'	0.24459
'mamif_mm_solo'	177	1	'VCC'	0.36339
'mamif_mm_solo'	179	1	'VC'	0.3043
'mamif_mm_solo'	180	1	'V'	0.11995
'mamif_mm_solo'	181	1	'VC'	0.19553
'mamif_mm_solo'	183	1	'VVC'	0.52536
'mamif_mm_solo'	184	1	'VC'	0.25734
'mamif_mm_solo'	185	1	'VC'	0.26588
'mamif_mm_solo'	187	1	'VVC'	0.535
'mamif_mm_solo'	188	1	'VC'	0.29644
'mamif_mm_solo'	189	1	'VC'	0.25134
'mamif_mm_solo'	191	1	'VVC'	0.55894
'mamif_mm_solo'	192	1	'VC'	0.30009
'mamif_mm_solo'	193	1	'VC'	0.23667
'mamif_mm_solo'	195	1	'VC'	0.37112
'mamif_mm_solo'	196	1	'V'	0.22139
'mamif_mm_solo'	197	1	'V'	0.23764
'mamif_mm_solo'	199	1	'VC'	0.41736
'mamif_mm_solo'	200	1	'V'	0.21944
'mamif_mm_solo'	201	1	'V'	0.27104
'mamif_mm_solo'	203	1	'VC'	0.40475
'mamif_mm_solo'	204	1	'V'	0.19795
'mamif_mm_solo'	205	1	'V'	0.20642
'mamif_mm_solo'	207	1	'VCC'	0.51457
'mamif_mm_solo'	208	1	'VC'	0.25748
'mamif_mm_solo'	209	1	'VC'	0.25565
'mamif_mm_solo'	211	1	'VCC'	0.50874
'mamif_mm_solo'	212	1	'VC'	0.27414
'mamif_mm_solo'	213	1	'VC'	0.29767
'mamif_mm_solo'	215	1	'VCC'	0.52664
'mamif_mm_solo'	216	1	'VC'	0.25015
'mamif_mm_solo'	217	1	'VC'	0.31867
'mamif_mm_solo'	219	1	'VCC'	0.51812
'mamif_mm_solo'	221	1	'VCC'	0.52594
'mamif_mm_solo'	223	1	'VCC'	0.53226
'mamif_mm_solo'	225	1	'VVC'	0.48623
'mamif_mm_solo'	226	1	'V'	0.1594
'mamif_mm_solo'	228	1	'VVC'	0.48956
'mamif_mm_solo'	229	1	'V'	0.14695
'mamif_mm_solo'	231	1	'VVC'	0.45879
'mamif_mm_solo'	232	1	'V'	0.16806
'mamif_mm_solo'	234	1	'VCC'	0.49522
'mamif_mm_solo'	235	1	'VC'	0.27726
'mamif_mm_solo'	237	1	'VCC'	0.49299
'mamif_mm_solo'	238	1	'VC'	0.31925
'mamif_mm_solo'	240	1	'VCC'	0.50181
'mamif_mm_solo'	241	1	'VC'	0.31208
'mamif_mm_solo'	243	1	'VC'	0.22103
'mamif_mm_solo'	244	1	'VC'	0.27852
'mamif_mm_solo'	246	1	'VC'	0.24779
'mamif_mm_solo'	247	1	'VC'	0.27274
'mamif_mm_solo'	249	1	'VC'	0.23519
'mamif_mm_solo'	250	1	'VC'	0.28983
'mamif_mm_solo'	252	1	'VVC'	0.43375
'mamif_mm_solo'	253	1	'VC'	0.35503
'mamif_mm_solo'	255	1	'VVC'	0.494
'mamif_mm_solo'	256	1	'VC'	0.33427
'mamif_mm_solo'	258	1	'VVC'	0.46659
'mamif_mm_solo'	259	1	'VC'	0.33691
'mamif_mm_solo'	261	1	'VCC'	0.46379
'mamif_mm_solo'	262	1	'VC'	0.38648
'mamif_mm_solo'	264	1	'VVC'	0.43776
'mamif_mm_solo'	265	1	'VC'	0.30891
'mamif_mm_solo'	267	1	'VCC'	0.45804
'mamif_mm_solo'	268	1	'VC'	0.33857
'mamif_mm_solo'	270	1	'VVC'	0.40141
'mamif_mm_solo'	271	1	'VC'	0.31148
'mamif_mm_solo'	273	1	'VCC'	0.40985
'mamif_mm_solo'	274	1	'VC'	0.25122
'mamif_mm_solo'	276	1	'VVC'	0.36843
'mamif_mm_solo'	277	1	'VC'	0.31196
'mamif_mm_solo'	279	1	'VC'	0.33654
'mamif_mm_solo'	281	1	'VC'	0.34985
'mamif_mm_solo'	283	1	'VC'	0.34341
'mamif_mm_solo'	285	1	'V'	0.12895
'mamif_mm_solo'	286	1	'VC'	0.36853
'mamif_mm_solo'	288	1	'V'	0.15497
'mamif_mm_solo'	289	1	'VC'	0.31883
'mamif_mm_solo'	291	1	'V'	0.17543
'mamif_mm_solo'	292	1	'VC'	0.32786
'mamif_mm_solo'	294	1	'VCC'	0.59171
'mamif_mm_solo'	296	1	'VCC'	0.57336
'mamif_mm_solo'	298	1	'VCC'	0.55655
'mamif_mm_solo'	300	1	'VC'	0.41293
'mamif_mm_solo'	301	1	'V'	0.13192
'mamif_mm_solo'	303	1	'VC'	0.44018
'mamif_mm_solo'	304	1	'V'	0.13322
'mamif_mm_solo'	306	1	'VC'	0.44976
'mamif_mm_solo'	307	1	'V'	0.11932
'mamif_mm_solo'	309	1	'VVC'	0.47622
'mamif_mm_solo'	310	1	'VC'	0.27624
'mamif_mm_solo'	311	1	'VC'	0.33807
'mamif_mm_solo'	313	1	'VVC'	0.49172
'mamif_mm_solo'	314	1	'VC'	0.32618
'mamif_mm_solo'	315	1	'VC'	0.34212
'mamif_mm_solo'	317	1	'VVC'	0.49331
'mamif_mm_solo'	318	1	'VC'	0.26421
'mamif_mm_solo'	319	1	'VC'	0.30811
'mamif_mm_solo'	321	1	'VVC'	0.47139
'mamif_mm_solo'	322	1	'V'	0.16345
'mamif_mm_solo'	324	1	'VVC'	0.45276
'mamif_mm_solo'	325	1	'V'	0.16278
'mamif_mm_solo'	327	1	'VVC'	0.47396
'mamif_mm_solo'	328	1	'V'	0.14026
'mamif_mm_solo'	330	1	'VVC'	0.48802
'mamif_mm_solo'	331	1	'VC'	0.26509
'mamif_mm_solo'	332	1	'V'	0.15933
'mamif_mm_solo'	334	1	'VVC'	0.49999
'mamif_mm_solo'	335	1	'VC'	0.27329
'mamif_mm_solo'	336	1	'V'	0.19961
'mamif_mm_solo'	338	1	'VVC'	0.49529
'mamif_mm_solo'	339	1	'VC'	0.33794
'mamif_mm_solo'	340	1	'V'	0.18402
'mamif_mm_solo'	342	1	'VCC'	0.55658
'mamif_mm_solo'	344	1	'VCC'	0.6352
'mamif_mm_solo'	346	1	'VCC'	0.64425
'mamif_mm_solo'	348	1	'VCC'	0.43387
'mamif_mm_solo'	349	1	'VC'	0.22603
'mamif_mm_solo'	351	1	'VVC'	0.34551
'mamif_mm_solo'	352	1	'VVC'	0.39898
'mamif_mm_solo'	354	1	'VCC'	0.44745
'mamif_mm_solo'	355	1	'VC'	0.22475
'mamif_mm_solo'	357	1	'VVC'	0.31788
'mamif_mm_solo'	358	1	'VVC'	0.36205
'mamif_mm_solo'	360	1	'VCC'	0.40751
'mamif_mm_solo'	361	1	'VC'	0.20994
'mamif_mm_solo'	363	1	'VVC'	0.30447
'mamif_mm_solo'	364	1	'VVC'	0.39389
'mamif_mm_solo'	366	1	'VVC'	0.4719
'mamif_mm_solo'	367	1	'VC'	0.27361
'mamif_mm_solo'	368	1	'V'	0.12631
'mamif_mm_solo'	370	1	'VVC'	0.52263
'mamif_mm_solo'	371	1	'VC'	0.2412
'mamif_mm_solo'	372	1	'V'	0.15284
'mamif_mm_solo'	374	1	'VVC'	0.50892
'mamif_mm_solo'	375	1	'VC'	0.25963
'mamif_mm_solo'	376	1	'V'	0.15041
'mamif_mm_solo'	378	1	'VC'	0.23494
'mamif_mm_solo'	379	1	'VVC'	0.47752
'mamif_mm_solo'	380	1	'VC'	0.19464
'mamif_mm_solo'	382	1	'VC'	0.27725
'mamif_mm_solo'	383	1	'VVC'	0.45183
'mamif_mm_solo'	384	1	'VC'	0.1937
'mamif_mm_solo'	386	1	'VC'	0.20694
'mamif_mm_solo'	387	1	'VVC'	0.49277
'mamif_mm_solo'	388	1	'VC'	0.19948
'mamif_mm_solo'	390	1	'VC'	0.27584
'mamif_mm_solo'	391	1	'VC'	0.34759
'mamif_mm_solo'	392	1	'V'	0.18885
'mamif_mm_solo'	393	1	'V'	0.19938
'mamif_mm_solo'	395	1	'VC'	0.26578
'mamif_mm_solo'	396	1	'VC'	0.29174
'mamif_mm_solo'	397	1	'V'	0.20582
'mamif_mm_solo'	398	1	'V'	0.20886
'mamif_mm_solo'	400	1	'VC'	0.27117
'mamif_mm_solo'	401	1	'VC'	0.23996
'mamif_mm_solo'	402	1	'V'	0.23835
'mamif_mm_solo'	403	1	'V'	0.25708
'mamif_mm_solo'	405	1	'VC'	0.20003
'mamif_mm_solo'	406	1	'VC'	0.32734
'mamif_mm_solo'	407	1	'VC'	0.24218
'mamif_mm_solo'	408	1	'VVC'	0.47398
'mamif_mm_solo'	410	1	'VC'	0.20297
'mamif_mm_solo'	411	1	'VC'	0.31117
'mamif_mm_solo'	412	1	'VC'	0.24602
'mamif_mm_solo'	413	1	'VVC'	0.46123
'mamif_mm_solo'	415	1	'VC'	0.19864
'mamif_mm_solo'	416	1	'VC'	0.28617
'mamif_mm_solo'	417	1	'VC'	0.22125
'mamif_mm_solo'	418	1	'VVC'	0.46743
'mamif_mm_solo'	420	1	'VVC'	0.37596
'mamif_mm_solo'	421	1	'VVC'	0.57016
'mamif_mm_solo'	423	1	'VVC'	0.41782
'mamif_mm_solo'	424	1	'VVC'	0.53884
'mamif_mm_solo'	426	1	'VVC'	0.40768
'mamif_mm_solo'	427	1	'VVC'	0.54163
'mamif_mm_solo'	429	1	'V'	0.16457
'mamif_mm_solo'	430	1	'VC'	0.41661
'mamif_mm_solo'	432	1	'V'	0.18093
'mamif_mm_solo'	433	1	'VC'	0.43592
'mamif_mm_solo'	435	1	'V'	0.17774
'mamif_mm_solo'	436	1	'VC'	0.46573
'mamif_mm_solo'	438	1	'VVC'	0.44702
'mamif_mm_solo'	439	1	'VC'	0.33778
'mamif_mm_solo'	441	1	'VVC'	0.4592
'mamif_mm_solo'	442	1	'VC'	0.38272
'mamif_mm_solo'	444	1	'VVC'	0.49557
'mamif_mm_solo'	445	1	'VC'	0.34066
'mamif_mm_solo'	447	1	'V'	0.19826
'mamif_mm_solo'	448	1	'VC'	0.36651
'mamif_mm_solo'	450	1	'V'	0.14955
'mamif_mm_solo'	451	1	'VC'	0.38665
'mamif_mm_solo'	453	1	'V'	0.16613
'mamif_mm_solo'	454	1	'VC'	0.37275
'mamif_mm_solo'	456	1	'VC'	0.31597
'mamif_mm_solo'	457	1	'V'	0.16693
'mamif_mm_solo'	458	1	'VC'	0.38016
'mamif_mm_solo'	460	1	'VC'	0.32256
'mamif_mm_solo'	461	1	'V'	0.16275
'mamif_mm_solo'	462	1	'VC'	0.43693
'mamif_mm_solo'	464	1	'VC'	0.31268
'mamif_mm_solo'	465	1	'V'	0.14906
'mamif_mm_solo'	466	1	'VC'	0.42256
'mamif_mm_solo'	468	1	'VCC'	0.54362
'mamif_mm_solo'	470	1	'VCC'	0.55527
'mamif_mm_solo'	472	1	'VCC'	0.5074
'mamif_mm_solo'	474	1	'VC'	0.33969
'mamif_mm_solo'	475	1	'VC'	0.33542
'mamif_mm_solo'	476	1	'V'	0.16487
'mamif_mm_solo'	478	1	'VC'	0.32286
'mamif_mm_solo'	479	1	'VC'	0.31799
'mamif_mm_solo'	480	1	'V'	0.13323
'mamif_mm_solo'	482	1	'VC'	0.3626
'mamif_mm_solo'	483	1	'VC'	0.37808
'mamif_mm_solo'	484	1	'V'	0.14065
'mamif_mm_solo'	486	1	'VC'	0.21618
'mamif_mm_solo'	488	1	'VVC'	0.44823
'mamif_mm_solo'	489	1	'VC'	0.29163
'mamif_mm_solo'	491	1	'VC'	0.22696
'mamif_mm_solo'	493	1	'VVC'	0.4553
'mamif_mm_solo'	494	1	'VC'	0.32244
'mamif_mm_solo'	496	1	'VC'	0.25045
'mamif_mm_solo'	498	1	'VVC'	0.4201
'mamif_mm_solo'	499	1	'VC'	0.32989
'mamif_mm_solo'	501	1	'VVC'	0.42437
'mamif_mm_solo'	502	1	'VC'	0.35383
'mamif_mm_solo'	504	1	'VVC'	0.42449
'mamif_mm_solo'	505	1	'VC'	0.36632
'mamif_mm_solo'	507	1	'VVC'	0.38618
'mamif_mm_solo'	508	1	'VC'	0.33849
'mamif_mm_solo'	510	1	'VVC'	0.49888
'mamif_mm_solo'	511	1	'VC'	0.20692
'mamif_mm_solo'	513	1	'VVC'	0.45494
'mamif_mm_solo'	514	1	'VC'	0.25465
'mamif_mm_solo'	516	1	'VVC'	0.44466
'mamif_mm_solo'	517	1	'VC'	0.23281
'mamif_mm_solo'	519	1	'VCC'	0.59336
'mamif_mm_solo'	521	1	'VCC'	0.64513
'mamif_mm_solo'	523	1	'VCC'	0.56666
'mamif_mm_solo'	525	1	'VCC'	0.46034
'mamif_mm_solo'	526	1	'VC'	0.29542
'mamif_mm_solo'	528	1	'VCC'	0.47966
'mamif_mm_solo'	529	1	'VC'	0.29854
'mamif_mm_solo'	531	1	'VCC'	0.43785
'mamif_mm_solo'	532	1	'VC'	0.3052
'mamif_mm_solo'	534	1	'VC'	0.25008
'mamif_mm_solo'	535	1	'VC'	0.25442
'mamif_mm_solo'	536	1	'VC'	0.24673
'mamif_mm_solo'	537	1	'VVC'	0.34634
'mamif_mm_solo'	539	1	'VC'	0.23333
'mamif_mm_solo'	540	1	'VC'	0.26644
'mamif_mm_solo'	541	1	'VC'	0.2394
'mamif_mm_solo'	542	1	'VVC'	0.34982
'mamif_mm_solo'	544	1	'VC'	0.23173
'mamif_mm_solo'	545	1	'VC'	0.24449
'mamif_mm_solo'	546	1	'VC'	0.24783
'mamif_mm_solo'	547	1	'VVC'	0.27352
'mamif_mm_solo'	549	1	'VVC'	0.34223
'mamif_mm_solo'	550	1	'VC'	0.33675
'mamif_mm_solo'	552	1	'VVC'	0.39646
'mamif_mm_solo'	553	1	'VC'	0.33006
'mamif_mm_solo'	555	1	'VVC'	0.41427
'mamif_mm_solo'	556	1	'VC'	0.33355
'mamif_mm_solo'	558	1	'VVC'	0.48558
'mamif_mm_solo'	559	1	'V'	0.16488
'mamif_mm_solo'	561	1	'VVC'	0.47902
'mamif_mm_solo'	562	1	'V'	0.18004
'mamif_mm_solo'	564	1	'VVC'	0.45667
'mamif_mm_solo'	565	1	'V'	0.1522
'mamif_mm_solo'	567	1	'VVC'	0.58014
'mamif_mm_solo'	568	1	'VC'	0.26039
'mamif_mm_solo'	569	1	'V'	0.15037
'mamif_mm_solo'	571	1	'VVC'	0.56951
'mamif_mm_solo'	572	1	'VC'	0.27754
'mamif_mm_solo'	573	1	'V'	0.1543
'mamif_mm_solo'	575	1	'VVC'	0.60994
'mamif_mm_solo'	576	1	'VC'	0.28669
'mamif_mm_solo'	577	1	'V'	0.18123
'mamif_mm_solo'	579	1	'VVC'	0.47447
'mamif_mm_solo'	580	1	'V'	0.15454
'mamif_mm_solo'	582	1	'VVC'	0.49012
'mamif_mm_solo'	583	1	'V'	0.17313
'mamif_mm_solo'	585	1	'VVC'	0.48154
'mamif_mm_solo'	586	1	'V'	0.14128
'mamif_mm_solo'	588	1	'VC'	0.32829
'mamif_mm_solo'	589	1	'VVC'	0.40255
'mamif_mm_solo'	590	1	'VC'	0.39098
'mamif_mm_solo'	592	1	'VC'	0.3335
'mamif_mm_solo'	593	1	'VVC'	0.44938
'mamif_mm_solo'	594	1	'VC'	0.32584
'mamif_mm_solo'	596	1	'VC'	0.34043
'mamif_mm_solo'	597	1	'VVC'	0.43329
'mamif_mm_solo'	598	1	'VC'	0.34395
'mamif_mm_solo'	600	1	'VCC'	0.57639
'mamif_mm_solo'	602	1	'VCC'	0.65482
'mamif_mm_solo'	604	1	'VCC'	0.61265
'mamif_mm_solo'	606	1	'VVC'	0.56816
'mamif_mm_solo'	607	1	'VC'	0.25529
'mamif_mm_solo'	609	1	'VVC'	0.59759
'mamif_mm_solo'	610	1	'VC'	0.26228
'mamif_mm_solo'	612	1	'VVC'	0.7568
'mamif_mm_solo'	613	1	'VC'	0.25561
'mamif_mm_solo'	615	1	'VVC'	0.43624
'mamif_mm_solo'	616	1	'VC'	0.21606
'mamif_mm_solo'	617	1	'VC'	0.2156
'mamif_mm_solo'	619	1	'VVC'	0.43042
'mamif_mm_solo'	620	1	'VC'	0.25261
'mamif_mm_solo'	621	1	'VC'	0.25318
'mamif_mm_solo'	623	1	'VVC'	0.37487
'mamif_mm_solo'	624	1	'VC'	0.2167
'mamif_mm_solo'	625	1	'VC'	0.30544
'mamif_mm_solo'	627	1	'VVC'	0.50641
'mamif_mm_solo'	628	1	'VC'	0.2799
'mamif_mm_solo'	629	1	'V'	0.16163
'mamif_mm_solo'	631	1	'VVC'	0.55332
'mamif_mm_solo'	632	1	'VC'	0.31199
'mamif_mm_solo'	633	1	'V'	0.15924
'mamif_mm_solo'	635	1	'VVC'	0.4709
'mamif_mm_solo'	636	1	'VC'	0.23904
'mamif_mm_solo'	637	1	'V'	0.12508
'mamif_mm_solo'	639	1	'V'	0.24457
'mamif_mm_solo'	640	1	'V'	0.26859
'mamif_mm_solo'	642	1	'V'	0.23833
'mamif_mm_solo'	643	1	'V'	0.24037
'mamif_mm_solo'	645	1	'V'	0.20412
'mamif_mm_solo'	646	1	'V'	0.22131
'mamif_mm_solo'	648	1	'VC'	0.34378
'mamif_mm_solo'	649	1	'VC'	0.31712
'mamif_mm_solo'	651	1	'VC'	0.34133
'mamif_mm_solo'	652	1	'VC'	0.35244
'mamif_mm_solo'	654	1	'VC'	0.3217
'mamif_mm_solo'	655	1	'VC'	0.32873
'mamif_mm_solo'	657	1	'VVC'	0.41529
'mamif_mm_solo'	658	1	'VC'	0.26326
'mamif_mm_solo'	660	1	'VVC'	0.4642
'mamif_mm_solo'	661	1	'VC'	0.29146
'mamif_mm_solo'	663	1	'VVC'	0.41365
'mamif_mm_solo'	664	1	'VC'	0.26018
'mamif_mm_solo'	666	1	'VC'	0.27711
'mamif_mm_solo'	667	1	'VC'	0.34569
'mamif_mm_solo'	669	1	'VC'	0.29277
'mamif_mm_solo'	670	1	'VC'	0.35215
'mamif_mm_solo'	672	1	'VC'	0.27346
'mamif_mm_solo'	673	1	'VC'	0.32801
'mamif_mm_solo'	675	1	'VC'	0.29355
'mamif_mm_solo'	676	1	'VVC'	0.46715
'mamif_mm_solo'	677	1	'V'	0.1332
'mamif_mm_solo'	679	1	'VC'	0.32957
'mamif_mm_solo'	680	1	'VVC'	0.53955
'mamif_mm_solo'	681	1	'V'	0.12825
'mamif_mm_solo'	683	1	'VC'	0.31896
'mamif_mm_solo'	684	1	'VVC'	0.52176
'mamif_mm_solo'	685	1	'V'	0.12168
'mamif_mm_solo'	687	1	'VCC'	0.44767
'mamif_mm_solo'	688	1	'VC'	0.30384
'mamif_mm_solo'	690	1	'VCC'	0.49012
'mamif_mm_solo'	691	1	'VC'	0.34231
'mamif_mm_solo'	693	1	'VCC'	0.52027
'mamif_mm_solo'	694	1	'VC'	0.33744
'mamif_mm_solo'	696	1	'VVC'	0.53395
'mamif_mm_solo'	697	1	'VC'	0.26485
'mamif_mm_solo'	699	1	'VVC'	0.57985
'mamif_mm_solo'	700	1	'VC'	0.26095
'mamif_mm_solo'	702	1	'VVC'	0.55281
'mamif_mm_solo'	703	1	'VC'	0.27882
'mamif_mm_solo'	705	1	'VVC'	0.52021
'mamif_mm_solo'	706	1	'VC'	0.25057
'mamif_mm_solo'	707	1	'V'	0.18586
'mamif_mm_solo'	709	1	'VVC'	0.58997
'mamif_mm_solo'	710	1	'VC'	0.24566
'mamif_mm_solo'	711	1	'V'	0.21563
'mamif_mm_solo'	713	1	'VVC'	0.56289
'mamif_mm_solo'	714	1	'VC'	0.22645
'mamif_mm_solo'	715	1	'V'	0.13306
'mamif_mm_solo'	717	1	'VC'	0.33104
'mamif_mm_solo'	718	1	'VC'	0.32467
'mamif_mm_solo'	719	1	'V'	0.15536
'mamif_mm_solo'	721	1	'VC'	0.31912
'mamif_mm_solo'	722	1	'VC'	0.31313
'mamif_mm_solo'	723	1	'V'	0.16719
'mamif_mm_solo'	725	1	'VC'	0.35462
'mamif_mm_solo'	726	1	'VC'	0.34073
'mamif_mm_solo'	727	1	'V'	0.16722
'mamif_mm_solo'	729	1	'VCC'	0.47951
'mamif_mm_solo'	730	1	'VC'	0.29269
'mamif_mm_solo'	732	1	'VCC'	0.57136
'mamif_mm_solo'	733	1	'VC'	0.31126
'mamif_mm_solo'	735	1	'VCC'	0.50846
'mamif_mm_solo'	736	1	'VC'	0.30924
'mamif_mm_solo'	738	1	'VC'	0.27356
'mamif_mm_solo'	739	1	'VCC'	0.577
'mamif_mm_solo'	740	1	'VC'	0.20731
'mamif_mm_solo'	742	1	'VC'	0.2601
'mamif_mm_solo'	743	1	'VCC'	0.50422
'mamif_mm_solo'	744	1	'VC'	0.19507
'mamif_mm_solo'	746	1	'VC'	0.26649
'mamif_mm_solo'	747	1	'VCC'	0.44664
'mamif_mm_solo'	748	1	'VC'	0.20253
'mang_habl_nombresonly'	2	1	'VCC'	0.22813
'mang_habl_nombresonly'	3	1	'VC'	0.15656
'mang_habl_nombresonly'	4	1	'VC'	0.12573
'mang_habl_nombresonly'	6	1	'VVC'	0.24418
'mang_habl_nombresonly'	7	1	'VC'	0.14794
'mang_habl_nombresonly'	8	1	'VVC'	0.2275
'mang_habl_nombresonly'	10	1	'VCC'	0.27158
'mang_habl_nombresonly'	11	1	'VC'	0.23496
'mang_habl_nombresonly'	14	1	'VCC'	0.23121
'mang_habl_nombresonly'	15	1	'VC'	0.14961
'mang_habl_nombresonly'	16	1	'VC'	0.10567
'mang_habl_nombresonly'	18	1	'VVC'	0.18221
'mang_habl_nombresonly'	19	1	'VC'	0.1879
'mang_habl_nombresonly'	21	1	'VCC'	0.2439
'mang_habl_nombresonly'	22	1	'VC'	0.20748
'mang_habl_nombresonly'	25	1	'VCC'	0.23121
'mang_habl_nombresonly'	26	1	'VC'	0.12568
'mang_habl_nombresonly'	28	1	'VVC'	0.20447
'mang_habl_nombresonly'	29	1	'VC'	0.15257
'mang_habl_nombresonly'	30	1	'VVC'	0.20447
'mang_habl_nombresonly'	32	1	'VC'	0.32023
'mang_habl_nombresonly'	33	1	'VC'	0.1274
'mang_habl_nombresonly'	34	1	'VC'	0.14514
'mang_habl_nombresonly'	37	1	'VCC'	0.27333
'mang_habl_nombresonly'	38	1	'VC'	0.13437
'mang_habl_nombresonly'	40	1	'VVC'	0.21391
'mang_habl_nombresonly'	41	1	'VC'	0.12898
'mang_habl_nombresonly'	42	1	'VVC'	0.19976
'mang_habl_nombresonly'	44	1	'VC'	0.32244
'mang_habl_nombresonly'	45	1	'VC'	0.12111
'mang_habl_nombresonly'	46	1	'VC'	0.11797
'mang_habl_nombresonly'	49	1	'VCC'	0.24685
'mang_habl_nombresonly'	50	1	'VC'	0.12546
'mang_habl_nombresonly'	52	1	'VVC'	0.2151
'mang_habl_nombresonly'	53	1	'VC'	0.14417
'mang_habl_nombresonly'	54	1	'VVC'	0.22652
'mang_habl_nombresonly'	56	1	'VC'	0.31773
'mang_habl_nombresonly'	57	1	'VC'	0.12502
'mang_habl_nombresonly'	58	1	'VC'	0.1605
'mang_habl_nombresonly'	61	1	'VCC'	0.26355
'mang_habl_nombresonly'	62	1	'VC'	0.14095
'mang_habl_nombresonly'	64	1	'VVC'	0.23654
'mang_habl_nombresonly'	65	1	'VC'	0.13719
'mang_habl_nombresonly'	66	1	'VVC'	0.21048
'mang_habl_nombresonly'	68	1	'VC'	0.09465
'mang_habl_nombresonly'	69	1	'VC'	0.11652
'mang_habl_nombresonly'	70	1	'VCC'	0.327
'mang_habl_nombresonly'	71	1	'VVC'	0.22407
'mang_habl_nombresonly'	74	1	'VCC'	0.28522
'mang_habl_nombresonly'	75	1	'VC'	0.11344
'mang_habl_nombresonly'	77	1	'VVC'	0.21594
'mang_habl_nombresonly'	78	1	'VC'	0.14992
'mang_habl_nombresonly'	79	1	'VVC'	0.18555
'mang_habl_nombresonly'	81	1	'VC'	0.12736
'mang_habl_nombresonly'	82	1	'VC'	0.11286
'mang_habl_nombresonly'	83	1	'VCC'	0.35166
'mang_habl_nombresonly'	84	1	'VVC'	0.27494
'mang_habl_nombresonly'	87	1	'VCC'	0.25187
'mang_habl_nombresonly'	88	1	'VC'	0.14064
'mang_habl_nombresonly'	90	1	'VVC'	0.21328
'mang_habl_nombresonly'	91	1	'VC'	0.16086
'mang_habl_nombresonly'	92	1	'VVC'	0.24727
'mang_habl_nombresonly'	94	1	'VC'	0.13696
'mang_habl_nombresonly'	95	1	'VC'	0.23626
'mang_habl_nombresonly'	96	1	'VVC'	0.2776
'mang_habl_nombresonly'	99	1	'VCC'	0.21938
'mang_habl_nombresonly'	100	1	'VC'	0.12104
'mang_habl_nombresonly'	102	1	'VVC'	0.21787
'mang_habl_nombresonly'	103	1	'VC'	0.14516
'mang_habl_nombresonly'	104	1	'VVC'	0.18988
'mang_habl_nombresonly'	106	1	'VC'	0.11801
'mang_habl_nombresonly'	107	1	'VC'	0.23527
'mang_habl_nombresonly'	108	1	'VVC'	0.27679
'mang_habl_nombresonly'	111	1	'V'	0.0575
'mang_habl_nombresonly'	112	1	'VC'	0.15412
'mang_habl_nombresonly'	113	1	'VC'	0.1812
'mang_habl_nombresonly'	115	1	'VVC'	0.22939
'mang_habl_nombresonly'	116	1	'VC'	0.15517
'mang_habl_nombresonly'	117	1	'VVC'	0.23381
'mang_habl_nombresonly'	119	1	'VC'	0.13397
'mang_habl_nombresonly'	120	1	'VC'	0.14376
'mang_habl_nombresonly'	121	1	'VC'	0.21782
'mang_habl_nombresonly'	122	1	'VC'	0.09466
'mang_habl_nombresonly'	123	1	'VCC'	0.36414
'mang_habl_nombresonly'	126	1	'V'	0.09305
'mang_habl_nombresonly'	127	1	'VC'	0.14838
'mang_habl_nombresonly'	128	1	'VC'	0.15298
'mang_habl_nombresonly'	130	1	'VVC'	0.21449
'mang_habl_nombresonly'	131	1	'VC'	0.1518
'mang_habl_nombresonly'	132	1	'VVC'	0.22001
'mang_habl_nombresonly'	134	1	'VC'	0.1309
'mang_habl_nombresonly'	135	1	'VC'	0.15693
'mang_habl_nombresonly'	136	1	'VC'	0.2046
'mang_habl_nombresonly'	137	1	'VC'	0.06464
'mang_habl_nombresonly'	138	1	'VCC'	0.45865
'mang_habl_nombresonly'	141	1	'VCC'	0.2555
'mang_habl_nombresonly'	142	1	'VC'	0.19084
'mang_habl_nombresonly'	145	1	'VCC'	0.27418
'mang_habl_nombresonly'	146	1	'VC'	0.24258
'mang_habl_nombresonly'	149	1	'VVC'	0.3124
'mang_habl_nombresonly'	150	1	'VVC'	0.3124
'mang_habl_nombresonly'	153	1	'VVC'	0.28481
'mang_habl_nombresonly'	154	1	'VVC'	0.33061
'mang_habl_nombresonly'	157	1	'VVC'	0.25617
'mang_habl_nombresonly'	158	1	'VVC'	0.27179
'mang_habl_nombresonly'	161	1	'VC'	0.17919
'mang_habl_nombresonly'	162	1	'VC'	0.11323
'mang_habl_nombresonly'	163	1	'VC'	0.22153
'mang_habl_nombresonly'	164	1	'VCC'	0.3515
'mang_habl_nombresonly'	167	1	'VC'	0.18412
'mang_habl_nombresonly'	168	1	'VC'	0.11044
'mang_habl_nombresonly'	169	1	'VC'	0.20135
'mang_habl_nombresonly'	170	1	'VCC'	0.39097
'mang_habl_nombresonly'	173	1	'VC'	0.20578
'mang_habl_nombresonly'	174	1	'VC'	0.13883
'mang_habl_nombresonly'	175	1	'VC'	0.21193
'mang_habl_nombresonly'	176	1	'VCC'	0.431
'mang_habl_nombresonly'	179	1	'VVC'	0.39942
'mang_habl_nombresonly'	180	1	'VC'	0.22497
'mang_habl_nombresonly'	183	1	'VVC'	0.38416
'mang_habl_nombresonly'	184	1	'VC'	0.21067
'mang_habl_nombresonly'	187	1	'VVC'	0.39656
'mang_habl_nombresonly'	188	1	'VC'	0.20781
'mang_habl_nombresonly'	191	1	'VVC'	0.34579
'mang_habl_nombresonly'	192	1	'VC'	0.16162
'mang_habl_nombresonly'	195	1	'VVC'	0.35516
'mang_habl_nombresonly'	196	1	'VC'	0.16781
'mang_habl_nombresonly'	199	1	'VVC'	0.40791
'mang_habl_nombresonly'	200	1	'VC'	0.16522
'mang_habl_nombresonly'	203	1	'VCC'	0.27369
'mang_habl_nombresonly'	204	1	'VC'	0.24606
'mang_habl_nombresonly'	205	1	'VVC'	0.29234
'mang_habl_nombresonly'	208	1	'VCC'	0.28948
'mang_habl_nombresonly'	209	1	'VC'	0.23813
'mang_habl_nombresonly'	210	1	'VVC'	0.28546
'mang_habl_nombresonly'	213	1	'VCC'	0.31801
'mang_habl_nombresonly'	214	1	'VC'	0.30285
'mang_habl_nombresonly'	215	1	'VVC'	0.35858
'mang_habl_nombresonly'	218	1	'VC'	0.16614
'mang_habl_nombresonly'	219	1	'VC'	0.15707
'mang_habl_nombresonly'	220	1	'VC'	0.20678
'mang_habl_nombresonly'	221	1	'VCC'	0.3838
'mang_habl_nombresonly'	222	1	'VC'	0.17162
'mang_habl_nombresonly'	225	1	'VC'	0.18325
'mang_habl_nombresonly'	226	1	'VC'	0.18861
'mang_habl_nombresonly'	227	1	'VC'	0.23962
'mang_habl_nombresonly'	228	1	'VCC'	0.42947
'mang_habl_nombresonly'	229	1	'VC'	0.17284
'mang_habl_nombresonly'	232	1	'VC'	0.15285
'mang_habl_nombresonly'	233	1	'VC'	0.15049
'mang_habl_nombresonly'	234	1	'VC'	0.23164
'mang_habl_nombresonly'	235	1	'VCC'	0.40049
'mang_habl_nombresonly'	236	1	'VC'	0.17768
'mang_habl_nombresonly'	239	1	'VCC'	0.43011
'mang_habl_nombresonly'	240	1	'VC'	0.16001
'mang_habl_nombresonly'	243	1	'VCC'	0.4762
'mang_habl_nombresonly'	244	1	'VC'	0.13953
'mang_habl_nombresonly'	247	1	'VCC'	0.45059
'mang_habl_nombresonly'	248	1	'VC'	0.15489
'mang_habl_nombresonly'	251	1	'V'	0.09622
'mang_habl_nombresonly'	252	1	'VC'	0.26049
'mang_habl_nombresonly'	255	1	'V'	0.09609
'mang_habl_nombresonly'	256	1	'VC'	0.27504
'mang_habl_nombresonly'	259	1	'V'	0.135
'mang_habl_nombresonly'	260	1	'VC'	0.3061
'mang_habl_nombresonly'	263	1	'VVC'	0.37864
'mang_habl_nombresonly'	264	1	'VC'	0.27911
'mang_habl_nombresonly'	267	1	'VVC'	0.46672
'mang_habl_nombresonly'	268	1	'VC'	0.28369
'mang_habl_nombresonly'	271	1	'VVC'	0.37635
'mang_habl_nombresonly'	272	1	'VC'	0.22649
'mang_habl_nombresonly'	275	1	'VC'	0.17889
'mang_habl_nombresonly'	276	1	'VCC'	0.39659
'mang_habl_nombresonly'	279	1	'VC'	0.18517
'mang_habl_nombresonly'	280	1	'VCC'	0.35516
'mang_habl_nombresonly'	283	1	'VC'	0.17951
'mang_habl_nombresonly'	284	1	'VCC'	0.32185
'mang_habl_nombresonly'	287	1	'VVC'	0.29121
'mang_habl_nombresonly'	288	1	'VC'	0.12696
'mang_habl_nombresonly'	289	1	'VCC'	0.37157
'mang_habl_nombresonly'	290	1	'VC'	0.16777
'mang_habl_nombresonly'	293	1	'VVC'	0.35472
'mang_habl_nombresonly'	294	1	'VC'	0.19294
'mang_habl_nombresonly'	295	1	'VCC'	0.55006
'mang_habl_nombresonly'	296	1	'VC'	0.18047
'mang_habl_nombresonly'	299	1	'VVC'	0.38828
'mang_habl_nombresonly'	300	1	'VC'	0.2217
'mang_habl_nombresonly'	301	1	'VCC'	0.47456
'mang_habl_nombresonly'	302	1	'VC'	0.18575
'mang_habl_nombresonly'	305	1	'VCC'	0.31092
'mang_habl_nombresonly'	306	1	'V'	0.14806
'mang_habl_nombresonly'	307	1	'VVC'	0.34793
'mang_habl_nombresonly'	308	1	'VC'	0.21838
'mang_habl_nombresonly'	311	1	'VCC'	0.29746
'mang_habl_nombresonly'	312	1	'V'	0.5385
'mang_habl_nombresonly'	313	1	'VVC'	0.28647
'mang_habl_nombresonly'	314	1	'VC'	0.21027
'mang_habl_nombresonly'	317	1	'VCC'	0.27318
'mang_habl_nombresonly'	318	1	'V'	0.3334
'mang_habl_nombresonly'	319	1	'VVC'	0.28199
'mang_habl_nombresonly'	320	1	'VC'	0.19534
'mang_habl_nombresonly'	323	1	'VVC'	0.34315
'mang_habl_nombresonly'	324	1	'VC'	0.3045
'mang_habl_nombresonly'	327	1	'VVC'	0.44655
'mang_habl_nombresonly'	328	1	'VC'	0.2901
'mang_habl_nombresonly'	331	1	'VVC'	0.60094
'mang_habl_nombresonly'	332	1	'VC'	0.30084
'mang_habl_nombresonly'	335	1	'VVC'	0.31801
'mang_habl_nombresonly'	336	1	'VC'	0.17731
'mang_habl_nombresonly'	337	1	'VVC'	0.30314
'mang_habl_nombresonly'	338	1	'VC'	0.21086
'mang_habl_nombresonly'	341	1	'VVC'	0.36491
'mang_habl_nombresonly'	342	1	'VC'	0.22993
'mang_habl_nombresonly'	343	1	'VVC'	0.35465
'mang_habl_nombresonly'	344	1	'VC'	0.24708
'mang_habl_nombresonly'	347	1	'VVC'	0.38181
'mang_habl_nombresonly'	348	1	'VC'	0.2699
'mang_habl_nombresonly'	349	1	'VVC'	0.36371
'mang_habl_nombresonly'	350	1	'VC'	0.36042
'mang_habl_nombresonly'	353	1	'V'	0.17871
'mang_habl_nombresonly'	354	1	'VC'	0.40335
'mang_habl_nombresonly'	357	1	'V'	0.15252
'mang_habl_nombresonly'	358	1	'VC'	0.45855
'mang_habl_nombresonly'	361	1	'V'	0.19283
'mang_habl_nombresonly'	362	1	'VC'	0.24264
'mang_habl_nombresonly'	365	1	'V'	0.16682
'mang_habl_nombresonly'	366	1	'VVC'	0.36129
'mang_habl_nombresonly'	367	1	'VC'	0.15348
'mang_habl_nombresonly'	370	1	'V'	0.16301
'mang_habl_nombresonly'	371	1	'VVC'	0.30314
'mang_habl_nombresonly'	372	1	'VC'	0.14108
'mang_habl_nombresonly'	375	1	'V'	0.12392
'mang_habl_nombresonly'	376	1	'VVC'	0.32416
'mang_habl_nombresonly'	377	1	'VC'	0.14294
'mang_habl_nombresonly'	380	1	'VC'	0.2412
'mang_habl_nombresonly'	381	1	'VVC'	0.42946
'mang_habl_nombresonly'	384	1	'VC'	0.2461
'mang_habl_nombresonly'	385	1	'VVC'	0.43632
'mang_habl_nombresonly'	388	1	'VC'	0.23826
'mang_habl_nombresonly'	389	1	'VVC'	0.46083
'mang_habl_nombresonly'	392	1	'VC'	0.3917
'mang_habl_nombresonly'	393	1	'VC'	0.29456
'mang_habl_nombresonly'	396	1	'VC'	0.3794
'mang_habl_nombresonly'	397	1	'VC'	0.34889
'mang_habl_nombresonly'	400	1	'VC'	0.39274
'mang_habl_nombresonly'	401	1	'VC'	0.30123
'mang_habl_nombresonly'	404	1	'VCC'	0.35053
'mang_habl_nombresonly'	405	1	'VC'	0.27201
'mang_habl_nombresonly'	408	1	'VCC'	0.38771
'mang_habl_nombresonly'	409	1	'VC'	0.29218
'mang_habl_nombresonly'	412	1	'VCC'	0.38133
'mang_habl_nombresonly'	413	1	'VC'	0.27405
'mang_habl_nombresonly'	416	1	'VCC'	0.43264
'mang_habl_nombresonly'	417	1	'V'	0.13114
'mang_habl_nombresonly'	420	1	'VCC'	0.50741
'mang_habl_nombresonly'	421	1	'V'	0.12624
'mang_habl_nombresonly'	424	1	'VCC'	0.51271
'mang_habl_nombresonly'	425	1	'V'	0.11276
'mang_habl_nombresonly'	428	1	'VC'	0.28426
'mang_habl_nombresonly'	429	1	'VVC'	0.32163
'mang_habl_nombresonly'	430	1	'VC'	0.16682
'mang_habl_nombresonly'	431	1	'VVC'	0.40325
'mang_habl_nombresonly'	434	1	'VC'	0.2856
'mang_habl_nombresonly'	435	1	'VVC'	0.37635
'mang_habl_nombresonly'	436	1	'VC'	0.27359
'mang_habl_nombresonly'	437	1	'VVC'	0.50068
'mang_habl_nombresonly'	440	1	'VC'	0.31763
'mang_habl_nombresonly'	441	1	'VVC'	0.4284
'mang_habl_nombresonly'	442	1	'VC'	0.26958
'mang_habl_nombresonly'	443	1	'VVC'	0.4715
'mang_habl_nombresonly'	446	1	'VCC'	0.38109
'mang_habl_nombresonly'	447	1	'VC'	0.16076
'mang_habl_nombresonly'	448	1	'VC'	0.18875
'mang_habl_nombresonly'	451	1	'VCC'	0.49185
'mang_habl_nombresonly'	452	1	'VC'	0.20884
'mang_habl_nombresonly'	453	1	'VC'	0.2695
'mang_habl_nombresonly'	456	1	'VCC'	0.39187
'mang_habl_nombresonly'	457	1	'VC'	0.19683
'mang_habl_nombresonly'	458	1	'VC'	0.22105
'mang_habl_nombresonly'	461	1	'VCC'	0.35086
'mang_habl_nombresonly'	462	1	'VC'	0.20972
'mang_habl_nombresonly'	463	1	'VC'	0.20492
'mang_habl_nombresonly'	466	1	'VCC'	0.39024
'mang_habl_nombresonly'	467	1	'VC'	0.20983
'mang_habl_nombresonly'	468	1	'VC'	0.25297
'mang_habl_nombresonly'	471	1	'VCC'	0.35494
'mang_habl_nombresonly'	472	1	'VC'	0.20787
'mang_habl_nombresonly'	473	1	'VC'	0.24709
'mang_habl_nombresonly'	476	1	'VCC'	0.39088
'mang_habl_nombresonly'	477	1	'VC'	0.20381
'mang_habl_nombresonly'	480	1	'VCC'	0.50115
'mang_habl_nombresonly'	481	1	'VC'	0.24221
'mang_habl_nombresonly'	484	1	'VCC'	0.56417
'mang_habl_nombresonly'	485	1	'VC'	0.30325
'mang_habl_nombresonly'	488	1	'VCC'	0.39255
'mang_habl_nombresonly'	489	1	'VC'	0.20633
'mang_habl_nombresonly'	492	1	'VCC'	0.46686
'mang_habl_nombresonly'	493	1	'VC'	0.26578
'mang_habl_nombresonly'	496	1	'VCC'	0.49572
'mang_habl_nombresonly'	497	1	'VC'	0.19846
'reptiles_01'	2	2	'VVC'	0.2841
'reptiles_01'	3	2	'VC'	0.14454
'reptiles_01'	5	2	'VCC'	0.26458
'reptiles_01'	7	2	'VVC'	0.32187
'reptiles_01'	8	2	'VC'	0.13269
'reptiles_01'	10	2	'VCC'	0.23385
'reptiles_01'	11	2	'VC'	0.2067
'reptiles_01'	13	2	'VVC'	0.22544
'reptiles_01'	14	2	'VC'	0.22572
'reptiles_01'	16	2	'VVC'	0.15907
'reptiles_01'	18	2	'VC'	0.17397
'reptiles_01'	19	2	'VC'	0.20353
'reptiles_01'	21	2	'VCC'	0.31885
'reptiles_01'	22	2	'VC'	0.25631
'reptiles_01'	24	2	'VCC'	0.3064
'reptiles_01'	25	2	'VC'	0.19196
'reptiles_01'	27	2	'VC'	0.26455
'reptiles_01'	29	2	'VC'	0.21672
'reptiles_01'	30	2	'VC'	0.2304
'reptiles_01'	32	2	'VVC'	0.35618
'reptiles_01'	33	2	'V'	0.0878
'reptiles_01'	35	2	'VVC'	0.29619
'reptiles_01'	36	2	'VC'	0.22959
'reptiles_01'	38	2	'VC'	0.17922
'reptiles_01'	39	2	'VCC'	0.39263
'reptiles_01'	40	2	'VC'	0.1558
'reptiles_01'	42	2	'VC'	0.19105
'reptiles_01'	43	2	'VCC'	0.37025
'reptiles_01'	44	2	'VC'	0.16921
'reptiles_01'	45	2	'VC'	0.20506
'reptiles_01'	47	2	'VC'	0.24719
'reptiles_01'	48	2	'VC'	0.32185
'reptiles_01'	50	2	'VC'	0.22423
'reptiles_01'	51	2	'VC'	0.29231
'reptiles_01'	52	2	'VC'	0.21844
'reptiles_01'	54	2	'VC'	0.25819
'reptiles_01'	55	2	'VC'	0.35009
'reptiles_01'	57	2	'VC'	0.22786
'reptiles_01'	58	2	'VC'	0.22649
'reptiles_01'	59	2	'VC'	0.17028
'reptiles_01'	61	2	'VCC'	0.46827
'reptiles_01'	62	2	'VC'	0.09619
'reptiles_01'	64	2	'VC'	0.22576
'reptiles_01'	65	2	'VC'	0.16985
'reptiles_01'	66	2	'VCC'	0.27729
'reptiles_01'	67	2	'VC'	0.23688
'reptiles_01'	69	2	'VCC'	0.45719
'reptiles_01'	70	2	'VC'	0.11289
'reptiles_01'	72	2	'VC'	0.20924
'reptiles_01'	73	2	'VC'	0.18358
'reptiles_01'	74	2	'VCC'	0.31799
'reptiles_01'	75	2	'VC'	0.20097
'reptiles_01'	76	2	'VC'	0.17156
'reptiles_01'	78	2	'VC'	0.4555
'reptiles_01'	79	2	'VCC'	0.66944
'reptiles_01'	80	2	'VC'	0.25984
'reptiles_01'	82	2	'VC'	0.24525
'reptiles_01'	83	2	'VCC'	0.28652
'reptiles_01'	84	2	'VC'	0.13678
'reptiles_01'	85	2	'VC'	0.20988
'reptiles_01'	87	2	'VC'	0.36171
'reptiles_01'	88	2	'V'	0.14636
'reptiles_01'	89	2	'VC'	0.2258
'reptiles_01'	91	2	'VC'	0.27153
'reptiles_01'	92	2	'V'	0.14997
'reptiles_01'	93	2	'VC'	0.24225
'reptiles_01'	95	2	'VV'	0.384
'reptiles_01'	96	2	'VC'	0.19913
'reptiles_01'	98	2	'VV'	0.34097
'reptiles_01'	99	2	'VC'	0.15292
'reptiles_01'	100	2	'VC'	0.24448
'reptiles_02'	2	2	'VCC'	0.37593
'reptiles_02'	3	2	'VC'	0.17893
'reptiles_02'	5	2	'VCC'	0.31642
'reptiles_02'	6	2	'VC'	0.23479
'reptiles_02'	8	2	'VCC'	0.38909
'reptiles_02'	9	2	'VC'	0.24439
'reptiles_02'	11	2	'VCC'	0.38291
'reptiles_02'	12	2	'VC'	0.1765
'reptiles_02'	14	2	'VCC'	0.43559
'reptiles_02'	16	2	'V'	0.16001
'reptiles_02'	17	2	'VC'	0.27808
'reptiles_02'	19	2	'VC'	0.25056
'reptiles_02'	20	2	'VVC'	0.32287
'reptiles_02'	21	2	'VC'	0.23682
'reptiles_02'	23	2	'VC'	0.27505
'reptiles_02'	24	2	'V'	0.11296
'reptiles_02'	25	2	'VC'	0.2374
'reptiles_02'	27	2	'VVC'	0.46276
'reptiles_02'	28	2	'VC'	0.26443
'reptiles_02'	30	2	'V'	0.12909
'reptiles_02'	31	2	'VC'	0.34425
'reptiles_02'	33	2	'V'	0.15462
'reptiles_02'	34	2	'VCC'	0.47247
'reptiles_02'	36	2	'V'	0.15744
'reptiles_02'	37	2	'VVC'	0.39615
'reptiles_02'	39	2	'VC'	0.35185
'reptiles_02'	40	2	'V'	0.18174
'reptiles_02'	41	2	'V'	0.1923
'reptiles_02'	43	2	'VC'	0.26048
'reptiles_02'	44	2	'V'	0.13731
'reptiles_02'	45	2	'VC'	0.23801
'reptiles_02'	47	2	'VCC'	0.52565
'reptiles_02'	48	2	'VC'	0.26815
'reptiles_02'	50	2	'VCC'	0.4428
'reptiles_02'	51	2	'VC'	0.20323
'reptiles_02'	53	2	'VC'	0.23232
'reptiles_02'	54	2	'VCC'	0.33468
'reptiles_02'	55	2	'VC'	0.16102
'reptiles_02'	57	2	'VC'	0.23825
'reptiles_02'	58	2	'VCC'	0.35203
'reptiles_02'	60	2	'VVC'	0.48137
'reptiles_02'	61	2	'VC'	0.22628
'reptiles_02'	63	2	'VVC'	0.27346
'reptiles_02'	64	2	'VC'	0.14157
'reptiles_02'	65	2	'VC'	0.20034
'reptiles_02'	67	2	'VVC'	0.32348
'reptiles_02'	68	2	'VC'	0.17654
'reptiles_02'	70	2	'VVC'	0.33596
'reptiles_02'	71	2	'VC'	0.22859
'reptiles_02'	73	2	'VVC'	0.51865
'reptiles_02'	74	2	'VC'	0.20859
'reptiles_02'	75	2	'V'	0.15428
'reptiles_02'	77	2	'VVC'	0.43278
'reptiles_02'	78	2	'VC'	0.11892
'reptiles_02'	79	2	'VC'	0.2158
'reptiles_02'	81	2	'VC'	0.18237
'reptiles_02'	82	2	'VVC'	0.29886
'reptiles_02'	83	2	'V'	0.0757
'reptiles_02'	85	2	'VC'	0.20088
'reptiles_02'	86	2	'VVC'	0.31528
'reptiles_02'	87	2	'VC'	0.19479
'reptiles_03'	2	2	'V'	0.22217
'reptiles_03'	3	2	'VCC'	0.41068
'reptiles_03'	5	2	'V'	0.25221
'reptiles_03'	6	2	'VVC'	0.36809
'reptiles_03'	8	2	'VCC'	0.5334
'reptiles_03'	10	2	'VCC'	0.47092
'reptiles_03'	11	2	'VC'	0.22663
'reptiles_03'	13	2	'VC'	0.35856
'reptiles_03'	14	2	'V'	0.09216
'reptiles_03'	16	2	'VC'	0.27114
'reptiles_03'	17	2	'V'	0.10505
'reptiles_03'	18	2	'VC'	0.2031
'reptiles_03'	20	2	'VVC'	0.39792
'reptiles_03'	21	2	'VC'	0.27199
'reptiles_03'	23	2	'VVC'	0.37387
'reptiles_03'	24	2	'VC'	0.19689
'reptiles_03'	26	2	'VCC'	0.41596
'reptiles_03'	27	2	'VC'	0.21066
'reptiles_03'	29	2	'VCC'	0.33325
'reptiles_03'	30	2	'VC'	0.16778
'reptiles_03'	31	2	'VC'	0.21934
'reptiles_03'	33	2	'VVC'	0.3619
'reptiles_03'	34	2	'VC'	0.21185
'reptiles_03'	35	2	'V'	0.10703
'reptiles_03'	37	2	'VVC'	0.34447
'reptiles_03'	38	2	'VC'	0.19861
'reptiles_03'	39	2	'VC'	0.22666
'reptiles_03'	41	2	'VC'	0.35331
'reptiles_03'	42	2	'VC'	0.16514
'reptiles_03'	43	2	'VC'	0.34218
'reptiles_03'	45	2	'VVC'	0.34787
'reptiles_03'	46	2	'VC'	0.26744
'reptiles_03'	48	2	'VC'	0.32402
'reptiles_03'	49	2	'VC'	0.23601
'reptiles_03'	50	2	'VC'	0.34863
'reptiles_03'	52	2	'VVC'	0.49534
'reptiles_03'	54	2	'V'	0.14693
'reptiles_03'	55	2	'VC'	0.23961
'reptiles_03'	57	2	'V'	0.10901
'reptiles_03'	58	2	'VC'	0.21998
'reptiles_03'	59	2	'VC'	0.17596
'reptiles_03'	61	2	'VCC'	0.41699
'reptiles_03'	63	2	'VCC'	0.37099
'reptiles_03'	64	2	'VC'	0.25786
'reptiles_03'	66	2	'VCC'	0.45128
'reptiles_03'	67	2	'VC'	0.27143
'reptiles_04'	2	2	'VCC'	0.34611
'reptiles_04'	4	2	'VCC'	0.33054
'reptiles_04'	5	2	'VC'	0.24082
'reptiles_04'	7	2	'VCC'	0.35555
'reptiles_04'	8	2	'VC'	0.19243
'reptiles_04'	10	2	'VCC'	0.34111
'reptiles_04'	11	2	'VC'	0.20197
'reptiles_04'	13	2	'VVC'	0.33171
'reptiles_04'	15	2	'VVC'	0.27864
'reptiles_04'	16	2	'VC'	0.1556
'reptiles_04'	18	2	'VVC'	0.32282
'reptiles_04'	20	2	'VVC'	0.26005
'reptiles_04'	21	2	'VC'	0.157
'reptiles_04'	22	2	'VC'	0.16838
'reptiles_04'	24	2	'VVC'	0.3217
'reptiles_04'	26	2	'VVC'	0.31774
'reptiles_04'	27	2	'VC'	0.16085
'reptiles_04'	29	2	'VVC'	0.34982
'reptiles_04'	30	2	'VC'	0.14848
'reptiles_04'	32	2	'VC'	0.07681
'reptiles_04'	34	2	'VC'	0.13902
'reptiles_04'	36	2	'VVC'	0.29045
'reptiles_04'	37	2	'VC'	0.10924
'reptiles_04'	39	2	'VVC'	0.27586
'reptiles_04'	40	2	'VC'	0.14626
'reptiles_04'	42	2	'VVC'	0.27171
'reptiles_04'	43	2	'VC'	0.19687
'reptiles_05'	2	2	'VVC'	0.26301
'reptiles_05'	3	2	'VC'	0.28186
'reptiles_05'	5	2	'VVC'	0.24779
'reptiles_05'	6	2	'VC'	0.17579
'reptiles_05'	7	2	'VC'	0.19636
'reptiles_05'	9	2	'VC'	0.23398
'reptiles_05'	10	2	'VVC'	0.26236
'reptiles_05'	11	2	'VC'	0.13241
'reptiles_05'	13	2	'VC'	0.25499
'reptiles_05'	14	2	'VVC'	0.27293
'reptiles_05'	15	2	'VC'	0.19833
'reptiles_05'	17	2	'VC'	0.19582
'reptiles_05'	19	2	'VCC'	0.41977
'reptiles_05'	20	2	'V'	0.08214
'reptiles_05'	22	2	'VC'	0.38655
'reptiles_05'	23	2	'VC'	0.17796
'reptiles_05'	25	2	'VVC'	0.29989
'reptiles_05'	26	2	'VC'	0.24588
'reptiles_05'	28	2	'VVC'	0.29145
'reptiles_05'	29	2	'VC'	0.23435
'reptiles_05'	31	2	'VVC'	0.28529
'reptiles_05'	32	2	'VC'	0.14793
'reptiles_05'	33	2	'VVC'	0.53996
'reptiles_05'	35	2	'VVC'	0.21693
'reptiles_05'	36	2	'VC'	0.17246
'reptiles_05'	37	2	'VVC'	0.32865
'reptiles_05'	38	2	'VC'	0.1627
'reptiles_05'	40	2	'VC'	0.36039
'reptiles_05'	41	2	'V'	0.15756
'reptiles_05'	42	2	'VVC'	0.3867
'reptiles_05'	44	2	'VC'	0.24212
'reptiles_05'	45	2	'V'	0.17876
'reptiles_05'	46	2	'VVC'	0.26701
'reptiles_05'	47	2	'VC'	0.22402
'reptiles_05'	49	2	'VCC'	0.3038
'reptiles_05'	50	2	'VC'	0.20618
'reptiles_05'	52	2	'VCC'	0.353
'reptiles_05'	53	2	'VC'	0.16921
'reptiles_05'	54	2	'VC'	0.21005
'reptiles_05'	56	2	'VCC'	0.28152
'reptiles_05'	57	2	'VC'	0.24624
'reptiles_05'	59	2	'VVC'	0.26666
'reptiles_05'	60	2	'VC'	0.26556
'reptiles_05'	62	2	'VVC'	0.38277
'reptiles_05'	63	2	'VC'	0.20667
'reptiles_05'	65	2	'VVC'	0.32616
'reptiles_05'	66	2	'VC'	0.126
'reptiles_05'	68	2	'VVC'	0.34206
'reptiles_05'	69	2	'VC'	0.22055
'reptiles_05'	71	2	'VC'	0.19977
'reptiles_05'	72	2	'VC'	0.21294
'reptiles_05'	73	2	'VC'	0.31488
'reptiles_05'	75	2	'VC'	0.13016
'reptiles_05'	76	2	'VC'	0.18873
'reptiles_05'	77	2	'VC'	0.20826
'reptiles_05'	79	2	'VC'	0.25818
'reptiles_05'	80	2	'VC'	0.1477
'reptiles_05'	81	2	'VC'	0.25336
'reptiles_05'	83	2	'VC'	0.24504
'reptiles_05'	84	2	'VC'	0.16406
'reptiles_05'	85	2	'VC'	0.22375
'reptiles_05'	87	2	'VVC'	0.31979
'reptiles_05'	88	2	'VC'	0.11782
'reptiles_05'	90	2	'VV'	0.23593
'reptiles_05'	92	2	'VVC'	0.42566
'reptiles_05'	93	2	'VC'	0.13224
'reptiles_05'	94	2	'VC'	0.25403
'reptiles_05'	95	2	'VV'	0.23955
'reptiles_05'	96	2	'VC'	0.22549
'reptiles_06'	2	2	'VV'	0.39342
'reptiles_06'	3	2	'VC'	0.1677
'reptiles_06'	5	2	'VV'	0.26939
'reptiles_06'	6	2	'VC'	0.1351
'reptiles_06'	7	2	'VC'	0.21471
'reptiles_06'	9	2	'VVC'	0.29677
'reptiles_06'	10	2	'VC'	0.29465
'reptiles_06'	12	2	'VVC'	0.26514
'reptiles_06'	13	2	'VC'	0.22986
'reptiles_06'	14	2	'VC'	0.18884
'reptiles_06'	16	2	'VVC'	0.38417
'reptiles_06'	17	2	'VC'	0.1785
'reptiles_06'	19	2	'VVC'	0.32596
'reptiles_06'	20	2	'VC'	0.12865
'reptiles_06'	21	2	'VC'	0.2249
'reptiles_06'	23	2	'VCC'	0.32353
'reptiles_06'	24	2	'VC'	0.13224
'reptiles_06'	26	2	'VV'	0.2177
'reptiles_06'	28	2	'VCC'	0.26617
'reptiles_06'	29	2	'VC'	0.11561
'reptiles_06'	31	2	'VV'	0.20818
'reptiles_06'	32	2	'VC'	0.22508
'reptiles_06'	34	2	'VVC'	0.3275
'reptiles_06'	36	2	'VC'	0.3689
'reptiles_06'	37	2	'VCC'	0.42565
'reptiles_06'	39	2	'VVC'	0.25303
'reptiles_06'	41	2	'VC'	0.22214
'reptiles_06'	42	2	'VCC'	0.29847
'reptiles_06'	43	2	'VC'	0.16233
'reptiles_06'	45	2	'VV'	0.33486
'reptiles_06'	46	2	'VC'	0.20368
'reptiles_06'	48	2	'VV'	0.26982
'reptiles_06'	49	2	'VC'	0.17452
'reptiles_06'	50	2	'VC'	0.17673
'reptiles_06'	52	2	'VCC'	0.35547
'reptiles_06'	53	2	'VC'	0.13016
'reptiles_06'	54	2	'VC'	0.19838
'reptiles_06'	56	2	'VCC'	0.4237
'reptiles_06'	57	2	'VC'	0.16831
'reptiles_06'	58	2	'VC'	0.19939
'reptiles_06'	60	2	'VVC'	0.3548
'reptiles_06'	61	2	'VC'	0.3148
'reptiles_06'	63	2	'VVC'	0.32173
'reptiles_06'	64	2	'VC'	0.24517
'reptiles_06'	65	2	'VC'	0.15226
'reptiles_06'	67	2	'VVC'	0.2359
'reptiles_06'	69	2	'VVC'	0.21736
'reptiles_06'	70	2	'VC'	0.18168
'reptiles_06'	72	2	'VVC'	0.24936
'reptiles_06'	74	2	'VVC'	0.20761
'reptiles_06'	75	2	'VC'	0.17563
'reptiles_06'	76	2	'VC'	0.19106
'reptiles_06'	78	2	'VVC'	0.28276
'reptiles_06'	79	2	'VC'	0.16547
'reptiles_06'	80	2	'VC'	0.17792
'reptiles_06'	82	2	'VVC'	0.29891
'reptiles_06'	83	2	'VC'	0.19161
'reptiles_06'	84	2	'VC'	0.19236
'reptiles_06'	85	2	'VC'	0.20743
'reptiles_06'	87	2	'VCC'	0.22829
'reptiles_06'	88	2	'VC'	0.1402
'reptiles_06'	90	2	'VCC'	0.32459
'reptiles_06'	91	2	'VC'	0.21009
'reptiles_06'	93	2	'VCC'	0.23192
'reptiles_06'	94	2	'VC'	0.15127
'reptiles_06'	96	2	'VCC'	0.29322
'reptiles_06'	97	2	'VC'	0.18095
'reptiles_06'	98	2	'VC'	0.18871
'reptiles_06'	100	2	'VV'	0.27334
'reptiles_06'	101	2	'VC'	0.17455
'reptiles_06'	103	2	'VV'	0.24966
'reptiles_06'	104	2	'VC'	0.1406
'reptiles_06'	105	2	'VC'	0.21622
'reptiles_06'	107	2	'VVC'	0.34324
'reptiles_06'	108	2	'VC'	0.206
'reptiles_06'	109	2	'VVC'	0.23593
'reptiles_06'	110	2	'VC'	0.23732
'reptiles_06'	112	2	'VVC'	0.21678
'reptiles_06'	113	2	'VC'	0.16114
'reptiles_06'	114	2	'VVC'	0.17011
'reptiles_06'	115	2	'VC'	0.15557
'reptiles_06'	116	2	'VC'	0.18552
'reptiles_07'	2	2	'VC'	0.21047
'reptiles_07'	3	2	'VCC'	0.35915
'reptiles_07'	5	2	'VVC'	0.23972
'reptiles_07'	6	2	'VC'	0.21662
[truncated: 10 more rows]

## Sheet: N- vs. V-marker
filename	pointtime	drummer	intervtype	interv	vtv_lable	IBD	tonepattern	dr_sp
mang_03	13.32	1	VC	inNmarker	ú-vu	0.23213	HL	dr
mang_03	18.264	1	VC	inNmarker	ú-vu	0.2418	HL	dr
mang_03	30.0069	1	VC	inNmarker	ú-vu	0.24863	HL	dr
mang_animales	79.8588	1	VC	inNmarker	ú-vu	0.23945	HL	dr
mang_animales	100.379	1	VC	inNmarker	ú-vu	0.21142	HL	dr
mang_animales	122.239	1	VC	inNmarker	ú-vu	0.20306	HL	dr
mang_animales	135.947	1	VC	inNmarker	ú-vu	0.22706	HL	dr
mang_animales	152.632	1	VC	inNmarker	ú-vu	0.22483	HL	dr
mang_animales	169.506	1	VC	inNmarker	ú-vu	0.22388	HL	dr
mang_animales	186.458	1	VC	inNmarker	ú-vu	0.20568	HL	dr
mang_animales	205.92	1	VC	inNmarker	ú-vu	0.22866	HL	dr
mang_animales	224.313	1	VC	inNmarker	ú-vu	0.21527	HL	dr
mang_jp_26	19.2582	2	VC	inNmarker	ú-vu	0.23837	HL	dr
mang_jp_26	20.7736	2	VC	inNmarker	ú-vu	0.26132	HL	dr
mang_jp_29	17.8536	2	VC	inNmarker	ú-vu	0.2449	HL	dr
mang_jp_29	19.8847	2	VC	inNmarker	ú-vu	0.2838	HL	dr
mang_jp_30	21.6279	2	VC	inNmarker	ú-vu	0.28825	HL	dr
mang_mm_07	33.5151	1	VC	inNmarker	ú-vu	0.23267	HL	dr
mang_mm_08	11.5019	1	VC	inNmarker	ú-vu	0.23439	HL	dr
mang_mm_08	24.0937	1	VC	inNmarker	ú-vu	0.24722	HL	dr
mang_mm_09	13.806	1	VC	inNmarker	ú-vu	0.24768	HL	dr
mang_mm_09	21.1083	1	VC	inNmarker	ú-vu	0.26267	HL	dr
mang_mm_25	13.6437	1	VC	inNmarker	ú-vu	0.23568	HL	dr
mang_mm_26	14.7399	1	VC	inNmarker	ú-vu	0.21719	HL	dr
mang_mm_27	14.6514	1	VC	inNmarker	ú-vu	0.23903	HL	dr
mang_mm_28	15.6971	1	VC	inNmarker	ú-vu	0.25497	HL	dr
mang_mm_29	14.2187	1	VC	inNmarker	ú-vu	0.24359	HL	dr
mang_mm_30	14.5843	1	VC	inNmarker	ú-vu	0.22543	HL	dr
mang_ven_comer	16.3893	1	VC	inNmarker	ú-vu	0.23635	HL	dr
mang_ven_comer	29.3356	1	VC	inNmarker	ú-vu	0.23116	HL	dr
mang_ven_comer	42.0351	1	VC	inNmarker	ú-vu	0.2222	HL	dr
mang_01	8.456	1	VC	inNmarker	ú-vú	0.17631	HH	dr
mang_01	31.2167	1	VC	inNmarker	ú-vú	0.11011	HH	dr
mang_02	16.877	1	VC	inNmarker	ú-vú	0.18765	HH	dr
mang_02	23.848	1	VC	inNmarker	ú-vú	0.184	HH	dr
mang_02	35.6986	1	VC	inNmarker	ú-vú	0.1252	HH	dr
mang_10	12.7266	1	VC	inNmarker	ú-vú	0.17469	HH	dr
mang_10	19.8211	1	VC	inNmarker	ú-vú	0.20506	HH	dr
mang_10	31.136	1	VC	inNmarker	ú-vú	0.10925	HH	dr
mang_17	8.184	1	VC	inNmarker	ú-vú	0.21243	HH	dr
mang_17	26.2083	1	VC	inNmarker	ú-vú	0.22207	HH	dr
mang_17	48.2369	1	VC	inNmarker	ú-vú	0.22451	HH	dr
mang_cahu_llen	8.27328	1	VC	inNmarker	ú-vú	0.19047	HH	dr
mang_cahu_llen	32.8233	1	VC	inNmarker	ú-vú	0.21747	HH	dr
mang_jp_01	12.3057	2	VC	inNmarker	ú-vú	0.17073	HH	dr
mang_jp_02	15.7701	2	VC	inNmarker	ú-vú	0.1761	HH	dr
mang_jp_04	15.2575	2	VC	inNmarker	ú-vú	0.1658	HH	dr
mang_jp_08	15.1135	2	VC	inNmarker	ú-vú	0.21066	HH	dr
mang_jp_10	52.0047	2	VC	inNmarker	ú-vú	0.18926	HH	dr
mang_jp_10	57.24	2	VC	inNmarker	ú-vú	0.18479	HH	dr
mang_jp_10	63.2308	2	VC	inNmarker	ú-vú	0.17094	HH	dr
mang_jp_11	14.3573	2	VC	inNmarker	ú-vú	0.16424	HH	dr
mang_jp_12	22.6545	2	VC	inNmarker	ú-vú	0.1751	HH	dr
mang_jp_13	12.6379	2	VC	inNmarker	ú-vú	0.22194	HH	dr
mang_jp_13	19.0495	2	VC	inNmarker	ú-vú	0.19311	HH	dr
mang_jp_14	20.16	2	VC	inNmarker	ú-vú	0.184	HH	dr
mang_jp_15	19.7544	2	VC	inNmarker	ú-vú	0.16861	HH	dr
mang_jp_16	29.0609	2	VC	inNmarker	ú-vú	0.18335	HH	dr
mang_jp_17	19.7574	2	VC	inNmarker	ú-vú	0.17837	HH	dr
mang_jp_18	17.3958	2	VC	inNmarker	ú-vú	0.1743	HH	dr
mang_jp_25	12.9962	2	VC	inNmarker	ú-vú	0.17878	HH	dr
mang_jp_28	11.0094	2	VC	inNmarker	ú-vú	0.21551	HH	dr
mang_mm_04	14.1946	1	VC	inNmarker	ú-vú	0.11802	HH	dr
mang_mm_04	24.9743	1	VC	inNmarker	ú-vú	0.13434	HH	dr
mang_mm_05	10.0169	1	VC	inNmarker	ú-vú	0.12088	HH	dr
mang_mm_05	21.3403	1	VC	inNmarker	ú-vú	0.10827	HH	dr
mang_mm_06	10.8584	1	VC	inNmarker	ú-vú	0.11515	HH	dr
mang_mm_06	22.3018	1	VC	inNmarker	ú-vú	0.11849	HH	dr
mang_mm_10	10.704	1	VC	inNmarker	ú-vú	0.18629	HH	dr
mang_mm_10	22.136	1	VC	inNmarker	ú-vú	0.272	HH	dr
mang_mm_10	37.4335	1	VC	inNmarker	ú-vú	0.22098	HH	dr
mang_mm_11	10.3969	1	VC	inNmarker	ú-vú	0.22888	HH	dr
mang_mm_11	37.6071	1	VC	inNmarker	ú-vú	0.21156	HH	dr
mang_mm_12	7.09885	1	VC	inNmarker	ú-vú	0.20071	HH	dr
mang_mm_13	11.5165	1	VC	inNmarker	ú-vú	0.24857	HH	dr
mang_mm_13	24.505	1	VC	inNmarker	ú-vú	0.26504	HH	dr
mang_mm_13	40.224	1	VC	inNmarker	ú-vú	0.22765	HH	dr
mang_mm_14	7.6286	1	VC	inNmarker	ú-vú	0.2526	HH	dr
mang_mm_14	34.2952	1	VC	inNmarker	ú-vú	0.16745	HH	dr
mang_mm_15	9.66753	1	VC	inNmarker	ú-vú	0.23771	HH	dr
mang_mm_15	36.0306	1	VC	inNmarker	ú-vú	0.16958	HH	dr
mang_mm_25	5.72142	1	VC	inNmarker	ú-vú	0.19721	HH	dr
mang_mm_28	7.10071	1	VC	inNmarker	ú-vú	0.23747	HH	dr
mang_wajtsE_1	191.576	1	VC	inNmarker	ú-vú	0.17901	HH	dr
mang_zapat	26.5623	1	VC	inNmarker	ú-vú	0.21538	HH	dr
wakyu_mang	31.8544	1	VC	inNmarker	ú-vú	0.12521	HH	dr
wakyu_mang	52.7979	1	VC	inNmarker	ú-vú	0.0857	HH	dr
mang_01	9.55598	1	VCC	inVmarker	híj-kya	0.22885	HL	dr
mang_01	22.087	1	VCC	inVmarker	híj-kya	0.22786	HL	dr
mang_01	32.0637	1	VCC	inVmarker	híj-kya	0.20767	HL	dr
mang_02	25.1367	1	VCC	inVmarker	híj-kya	0.29673	HL	dr
mang_02	36.7607	1	VCC	inVmarker	híj-kya	0.25398	HL	dr
mang_03	14.6606	1	VCC	inVmarker	híj-kya	0.3022	HL	dr
mang_03	19.6533	1	VCC	inVmarker	híj-kya	0.31343	HL	dr
mang_03	31.361	1	VCC	inVmarker	híj-kya	0.31687	HL	dr
mang_04	13.4674	1	VCC	inVmarker	híj-kya	0.29619	HL	dr
mang_04	16.7152	1	VCC	inVmarker	híj-kya	0.27265	HL	dr
mang_04	26.1535	1	VCC	inVmarker	híj-kya	0.25968	HL	dr
mang_04	35.9759	1	VCC	inVmarker	híj-kya	0.24788	HL	dr
mang_05	15.4416	1	VCC	inVmarker	híj-kya	0.2527	HL	dr
mang_05	24.2665	1	VCC	inVmarker	híj-kya	0.27457	HL	dr
mang_06	16.633	1	VCC	inVmarker	híj-kya	0.27975	HL	dr
mang_06	25.2348	1	VCC	inVmarker	híj-kya	0.21815	HL	dr
mang_07	13.41	1	VCC	inVmarker	híj-kya	0.20081	HL	dr
mang_07	25.2651	1	VCC	inVmarker	híj-kya	0.24914	HL	dr
mang_08	10.6728	1	VCC	inVmarker	híj-kya	0.20391	HL	dr
mang_08	14.8431	1	VCC	inVmarker	híj-kya	0.20587	HL	dr
mang_08	22.5215	1	VCC	inVmarker	híj-kya	0.2015	HL	dr
mang_09	12.1134	1	VCC	inVmarker	híj-kya	0.21812	HL	dr
mang_09	17.0501	1	VCC	inVmarker	híj-kya	0.25668	HL	dr
mang_09	26.5124	1	VCC	inVmarker	híj-kya	0.30196	HL	dr
mang_10	14.1124	1	VCC	inVmarker	híj-kya	0.28541	HL	dr
mang_10	21.1705	1	VCC	inVmarker	híj-kya	0.29603	HL	dr
mang_10	32.3632	1	VCC	inVmarker	híj-kya	0.28647	HL	dr
mang_14	16.156	1	VCC	inVmarker	híj-kya	0.27119	HL	dr
mang_14	21.755	1	VCC	inVmarker	híj-kya	0.28696	HL	dr
mang_14	31.5789	1	VCC	inVmarker	híj-kya	0.25957	HL	dr
mang_15	17.7716	1	VCC	inVmarker	híj-kya	0.29191	HL	dr
mang_15	27.0718	1	VCC	inVmarker	híj-kya	0.26709	HL	dr
mang_16	13.2454	1	VCC	inVmarker	híj-kya	0.27563	HL	dr
mang_16	16.912	1	VCC	inVmarker	híj-kya	0.264	HL	dr
mang_16	26.074	1	VCC	inVmarker	híj-kya	0.26876	HL	dr
mang_cahullam	22.6432	1	VCC	inVmarker	híj-kya	0.28759	HL	dr
mang_cahullam	40.3864	1	VCC	inVmarker	híj-kya	0.29448	HL	dr
mang_cahullam	61.7683	1	VCC	inVmarker	híj-kya	0.3043	HL	dr
mang_cahullam	81.2832	1	VCC	inVmarker	híj-kya	0.29629	HL	dr
mang_cahullam	94.496	1	VCC	inVmarker	híj-kya	0.28856	HL	dr
mang_cahullam	111.133	1	VCC	inVmarker	híj-kya	0.29349	HL	dr
mang_cahullam	126	1	VCC	inVmarker	híj-kya	0.27049	HL	dr
mang_cahullam	137.807	1	VCC	inVmarker	híj-kya	0.26923	HL	dr
mang_guit	14.3548	1	VCC	inVmarker	híj-kya	0.26417	HL	dr
mang_guit	33.8326	1	VCC	inVmarker	híj-kya	0.27364	HL	dr
mang_jp_01	13.2681	2	VCC	inVmarker	híj-kya	0.21816	HL	dr
mang_jp_02	16.8091	2	VCC	inVmarker	híj-kya	0.22144	HL	dr
mang_jp_04	16.2491	2	VCC	inVmarker	híj-kya	0.23309	HL	dr
mang_jp_08	17.022	2	VCC	inVmarker	híj-kya	0.24129	HL	dr
mang_jp_09	20.0518	2	VCC	inVmarker	híj-kya	0.23108	HL	dr
mang_jp_10	64.08	2	VCC	inVmarker	híj-kya	0.23718	HL	dr
mang_jp_11	15.2391	2	VCC	inVmarker	híj-kya	0.23815	HL	dr
mang_jp_12	23.5473	2	VCC	inVmarker	híj-kya	0.24785	HL	dr
mang_jp_13	19.7043	2	VCC	inVmarker	híj-kya	0.08827	HL	dr
mang_jp_14	21.0967	2	VCC	inVmarker	híj-kya	0.24367	HL	dr
mang_jp_15	20.6653	2	VCC	inVmarker	híj-kya	0.26287	HL	dr
mang_jp_16	30.1213	2	VCC	inVmarker	híj-kya	0.2413	HL	dr
mang_jp_17	20.784	2	VCC	inVmarker	híj-kya	0.20649	HL	dr
mang_jp_18	18.4275	2	VCC	inVmarker	híj-kya	0.22702	HL	dr
mang_jp_22	24.7864	2	VCC	inVmarker	híj-kya	0.2335	HL	dr
mang_jp_22	26.096	2	VCC	inVmarker	híj-kya	0.22568	HL	dr
mang_jp_23	21.8589	2	VCC	inVmarker	híj-kya	0.2379	HL	dr
mang_jp_24	16.2739	2	VCC	inVmarker	híj-kya	0.22639	HL	dr
mang_jp_24	17.5735	2	VCC	inVmarker	híj-kya	0.24106	HL	dr
mang_jp_26	21.773	2	VCC	inVmarker	híj-kya	0.21281	HL	dr
mang_jp_29	20.9686	2	VCC	inVmarker	híj-kya	0.24051	HL	dr
mang_jp_30	22.68	2	VCC	inVmarker	híj-kya	0.246	HL	dr
mang_levant_1	28.4106	1	VCC	inVmarker	híj-kya	0.24791	HL	dr
mang_llamar	28.256	1	VCC	inVmarker	híj-kya	0.25513	HL	dr
mang_mm_02	19.5587	1	VCC	inVmarker	híj-kya	0.30272	HL	dr
mang_mm_02	29.7279	1	VCC	inVmarker	híj-kya	0.30214	HL	dr
mang_mm_03	19.2544	1	VCC	inVmarker	híj-kya	0.27044	HL	dr
mang_mm_03	31.602	1	VCC	inVmarker	híj-kya	0.21607	HL	dr
mang_mm_04	15.2369	1	VCC	inVmarker	híj-kya	0.25395	HL	dr
mang_mm_04	26.008	1	VCC	inVmarker	híj-kya	0.23213	HL	dr
mang_mm_05	11.0301	1	VCC	inVmarker	híj-kya	0.24219	HL	dr
mang_mm_05	22.3005	1	VCC	inVmarker	híj-kya	0.25252	HL	dr
mang_mm_06	11.9325	1	VCC	inVmarker	híj-kya	0.25242	HL	dr
mang_mm_06	23.216	1	VCC	inVmarker	híj-kya	0.21938	HL	dr
mang_mm_07	35.0442	1	VCC	inVmarker	híj-kya	0.30825	HL	dr
mang_mm_08	13.0203	1	VCC	inVmarker	híj-kya	0.28218	HL	dr
mang_mm_08	25.5866	1	VCC	inVmarker	híj-kya	0.25882	HL	dr
mang_mm_09	15.4616	1	VCC	inVmarker	híj-kya	0.29917	HL	dr
mang_mm_09	22.7424	1	VCC	inVmarker	híj-kya	0.29184	HL	dr
mang_mm_16	12.317	1	VCC	inVmarker	híj-kya	0.27282	HL	dr
mang_mm_17	10.2799	1	VCC	inVmarker	híj-kya	0.29594	HL	dr
mang_mm_18	13.0729	1	VCC	inVmarker	híj-kya	0.2606	HL	dr
mang_mm_19	11.6561	1	VCC	inVmarker	híj-kya	0.26317	HL	dr
mang_mm_20	11.2678	1	VCC	inVmarker	híj-kya	0.26095	HL	dr
mang_mm_21	10.1733	1	VCC	inVmarker	híj-kya	0.22651	HL	dr
mang_mm_22	10.0088	1	VCC	inVmarker	híj-kya	0.25751	HL	dr
mang_mm_25	14.7837	1	VCC	inVmarker	híj-kya	0.27333	HL	dr
mang_mm_26	15.8787	1	VCC	inVmarker	híj-kya	0.23996	HL	dr
mang_mm_27	15.744	1	VCC	inVmarker	híj-kya	0.26965	HL	dr
mang_mm_28	16.824	1	VCC	inVmarker	híj-kya	0.26799	HL	dr
mang_mm_29	15.384	1	VCC	inVmarker	híj-kya	0.27152	HL	dr
mang_mm_30	15.6482	1	VCC	inVmarker	híj-kya	0.23732	HL	dr
mang_ven_comer	17.4516	1	VCC	inVmarker	híj-kya	0.23697	HL	dr
mang_ven_comer	30.379	1	VCC	inVmarker	híj-kya	0.23498	HL	dr
mang_ven_comer	43.0979	1	VCC	inVmarker	híj-kya	0.25793	HL	dr
santi_mang_1	163.195	1	VCC	inVmarker	híj-kya	0.23821	HL	dr
santi_mang_1	164.849	1	VCC	inVmarker	híj-kya	0.23959	HL	dr
santi_mang_1	184.636	1	VCC	inVmarker	híj-kya	0.22767	HL	dr
santi_mang_1	186.12	1	VCC	inVmarker	híj-kya	0.18864	HL	dr
santi_mang_1	297.536	1	VCC	inVmarker	híj-kya	0.19785	HL	dr
santi_mang_1	299.111	1	VCC	inVmarker	híj-kya	0.22283	HL	dr
santi_mang_1	321.882	1	VCC	inVmarker	híj-kya	0.22639	HL	dr
santi_mang_1	323.394	1	VCC	inVmarker	híj-kya	0.21034	HL	dr
wakyu_mang	33.656	1	VCC	inVmarker	híj-kya	0.1086	HL	dr
wakyu_mang	54.5556	1	VCC	inVmarker	híj-kya	0.14853	HL	dr
mang_11	14.1111	1	VCC	inVmarker	híj-kyá	0.25506	HH	dr
mang_11	24.4145	1	VCC	inVmarker	híj-kyá	0.22834	HH	dr
mang_11	26.0432	1	VCC	inVmarker	híj-kyá	0.23091	HH	dr
mang_11	34.104	1	VCC	inVmarker	híj-kyá	0.176	HH	dr
mang_13	18.72	1	VCC	inVmarker	híj-kyá	0.24312	HH	dr
mang_cahu_llen	26.7633	1	VCC	inVmarker	híj-kyá	0.23279	HH	dr
mang_llen_pif	21.7637	1	VCC	inVmarker	híj-kyá	0.2164	HH	dr
mang_mm_10	32.576	1	VCC	inVmarker	híj-kyá	0.22288	HH	dr
mang_mm_11	30.6863	1	VCC	inVmarker	híj-kyá	0.27577	HH	dr
mang_mm_12	27.082	1	VCC	inVmarker	híj-kyá	0.23429	HH	dr
mang_mm_13	32.664	1	VCC	inVmarker	híj-kyá	0.22343	HH	dr
mang_mm_14	27.5878	1	VCC	inVmarker	híj-kyá	0.23712	HH	dr
mang_mm_15	29.3603	1	VCC	inVmarker	híj-kyá	0.22244	HH	dr
mang_wajtsE_1	23.8916	1	VCC	inVmarker	híj-kyá	0.23946	HH	dr
mang_wajtsE_1	67.673	1	VCC	inVmarker	híj-kyá	0.22243	HH	dr
mang_wajtsE_1	108.18	1	VCC	inVmarker	híj-kyá	0.27475	HH	dr
mang_wajtsE_1	146.465	1	VCC	inVmarker	híj-kyá	0.26633	HH	dr
mang_wajtsE_1	192.5	1	VCC	inVmarker	híj-kyá	0.26739	HH	dr
mang_wajtsE_1	273.48	1	VCC	inVmarker	híj-kyá	0.24903	HH	dr
mang_wajtsE_1	313	1	VCC	inVmarker	híj-kyá	0.26273	HH	dr
mang_wajtsE_1	350.942	1	VCC	inVmarker	híj-kyá	0.23853	HH	dr
mang_wajtsE_1	394.017	1	VCC	inVmarker	híj-kyá	0.22162	HH	dr
mang_03	13.32	1	V	beforeNmarker	ú-vu	0.23213	HH	dr
mang_03	18.264	1	V	beforeNmarker	ú-vu	0.2418	HH	dr
mang_03	30.0069	1	V	beforeNmarker	ú-vu	0.24863	HH	dr
mang_animales	79.8588	1	V	beforeNmarker	ú-vu	0.23945	HH	dr
mang_animales	100.379	1	V	beforeNmarker	ú-vu	0.21142	HH	dr
mang_animales	122.239	1	V	beforeNmarker	ú-vu	0.20306	HH	dr
mang_animales	135.947	1	V	beforeNmarker	ú-vu	0.22706	HH	dr
mang_animales	152.632	1	V	beforeNmarker	ú-vu	0.22483	HH	dr
mang_animales	169.506	1	V	beforeNmarker	ú-vu	0.22388	HH	dr
mang_animales	186.458	1	V	beforeNmarker	ú-vu	0.20568	HH	dr
mang_animales	205.92	1	V	beforeNmarker	ú-vu	0.22866	HH	dr
mang_animales	224.313	1	V	beforeNmarker	ú-vu	0.21527	HH	dr
mang_jp_26	19.2582	2	V	beforeNmarker	ú-vu	0.23837	HH	dr
mang_jp_26	20.7736	2	V	beforeNmarker	ú-vu	0.26132	HH	dr
mang_jp_29	17.8536	2	V	beforeNmarker	ú-vu	0.2449	HH	dr
mang_jp_29	19.8847	2	V	beforeNmarker	ú-vu	0.2838	HH	dr
mang_jp_30	21.6279	2	V	beforeNmarker	ú-vu	0.28825	HH	dr
mang_mm_07	33.5151	1	V	beforeNmarker	ú-vu	0.23267	HH	dr
mang_mm_08	11.5019	1	V	beforeNmarker	ú-vu	0.23439	HH	dr
mang_mm_08	24.0937	1	V	beforeNmarker	ú-vu	0.24722	HH	dr
mang_mm_09	13.806	1	V	beforeNmarker	ú-vu	0.24768	HH	dr
mang_mm_09	21.1083	1	V	beforeNmarker	ú-vu	0.26267	HH	dr
mang_mm_25	13.6437	1	V	beforeNmarker	ú-vu	0.23568	HH	dr
mang_mm_26	14.7399	1	V	beforeNmarker	ú-vu	0.21719	HH	dr
mang_mm_27	14.6514	1	V	beforeNmarker	ú-vu	0.23903	HH	dr
mang_mm_28	15.6971	1	V	beforeNmarker	ú-vu	0.25497	HH	dr
mang_mm_29	14.2187	1	V	beforeNmarker	ú-vu	0.24359	HH	dr
mang_mm_30	14.5843	1	V	beforeNmarker	ú-vu	0.22543	HH	dr
mang_ven_comer	16.3893	1	V	beforeNmarker	ú-vu	0.23635	HH	dr
mang_ven_comer	29.3356	1	V	beforeNmarker	ú-vu	0.23116	HH	dr
mang_ven_comer	42.0351	1	V	beforeNmarker	ú-vu	0.2222	HH	dr
mang_01	8.456	1	V	beforeNmarker	ú-vú	0.17631	HH	dr
mang_01	31.2167	1	V	beforeNmarker	ú-vú	0.11011	HH	dr
mang_02	16.877	1	V	beforeNmarker	ú-vú	0.18765	HH	dr
mang_02	23.848	1	V	beforeNmarker	ú-vú	0.184	HH	dr
mang_02	35.6986	1	V	beforeNmarker	ú-vú	0.1252	HH	dr
mang_10	12.7266	1	V	beforeNmarker	ú-vú	0.17469	HH	dr
mang_10	19.8211	1	V	beforeNmarker	ú-vú	0.20506	HH	dr
mang_10	31.136	1	V	beforeNmarker	ú-vú	0.10925	HH	dr
mang_17	8.184	1	V	beforeNmarker	ú-vú	0.21243	HH	dr
mang_17	26.2083	1	V	beforeNmarker	ú-vú	0.22207	HH	dr
mang_17	48.2369	1	V	beforeNmarker	ú-vú	0.22451	HH	dr
mang_cahu_llen	8.27328	1	V	beforeNmarker	ú-vú	0.19047	HH	dr
mang_cahu_llen	32.8233	1	V	beforeNmarker	ú-vú	0.21747	HH	dr
mang_jp_01	12.3057	2	V	beforeNmarker	ú-vú	0.17073	HH	dr
mang_jp_02	15.7701	2	V	beforeNmarker	ú-vú	0.1761	HH	dr
mang_jp_04	15.2575	2	V	beforeNmarker	ú-vú	0.1658	HH	dr
mang_jp_08	15.1135	2	V	beforeNmarker	ú-vú	0.21066	HH	dr
mang_jp_10	52.0047	2	V	beforeNmarker	ú-vú	0.18926	HH	dr
mang_jp_10	57.24	2	V	beforeNmarker	ú-vú	0.18479	HH	dr
mang_jp_10	63.2308	2	V	beforeNmarker	ú-vú	0.17094	HH	dr
mang_jp_11	14.3573	2	V	beforeNmarker	ú-vú	0.16424	HH	dr
mang_jp_12	22.6545	2	V	beforeNmarker	ú-vú	0.1751	HH	dr
mang_jp_13	12.6379	2	V	beforeNmarker	ú-vú	0.22194	HH	dr
mang_jp_13	19.0495	2	V	beforeNmarker	ú-vú	0.19311	HH	dr
mang_jp_14	20.16	2	V	beforeNmarker	ú-vú	0.184	HH	dr
mang_jp_15	19.7544	2	V	beforeNmarker	ú-vú	0.16861	HH	dr
mang_jp_16	29.0609	2	V	beforeNmarker	ú-vú	0.18335	HH	dr
mang_jp_17	19.7574	2	V	beforeNmarker	ú-vú	0.17837	HH	dr
mang_jp_18	17.3958	2	V	beforeNmarker	ú-vú	0.1743	HH	dr
mang_jp_25	12.9962	2	V	beforeNmarker	ú-vú	0.17878	HH	dr
mang_jp_28	11.0094	2	V	beforeNmarker	ú-vú	0.21551	HH	dr
mang_mm_04	14.1946	1	V	beforeNmarker	ú-vú	0.11802	HH	dr
mang_mm_04	24.9743	1	V	beforeNmarker	ú-vú	0.13434	HH	dr
mang_mm_05	10.0169	1	V	beforeNmarker	ú-vú	0.12088	HH	dr
mang_mm_05	21.3403	1	V	beforeNmarker	ú-vú	0.10827	HH	dr
mang_mm_06	10.8584	1	V	beforeNmarker	ú-vú	0.11515	HH	dr
mang_mm_06	22.3018	1	V	beforeNmarker	ú-vú	0.11849	HH	dr
mang_mm_10	10.704	1	V	beforeNmarker	ú-vú	0.18629	HH	dr
mang_mm_10	22.136	1	V	beforeNmarker	ú-vú	0.272	HH	dr
mang_mm_10	37.4335	1	V	beforeNmarker	ú-vú	0.22098	HH	dr
mang_mm_11	10.3969	1	V	beforeNmarker	ú-vú	0.22888	HH	dr
mang_mm_11	37.6071	1	V	beforeNmarker	ú-vú	0.21156	HH	dr
mang_mm_12	7.09885	1	V	beforeNmarker	ú-vú	0.20071	HH	dr
mang_mm_13	11.5165	1	V	beforeNmarker	ú-vú	0.24857	HH	dr
mang_mm_13	24.505	1	V	beforeNmarker	ú-vú	0.26504	HH	dr
mang_mm_13	40.224	1	V	beforeNmarker	ú-vú	0.22765	HH	dr
mang_mm_14	7.6286	1	V	beforeNmarker	ú-vú	0.2526	HH	dr
mang_mm_14	34.2952	1	V	beforeNmarker	ú-vú	0.16745	HH	dr
mang_mm_15	9.66753	1	V	beforeNmarker	ú-vú	0.23771	HH	dr
mang_mm_15	36.0306	1	V	beforeNmarker	ú-vú	0.16958	HH	dr
mang_mm_25	5.72142	1	V	beforeNmarker	ú-vú	0.19721	HH	dr
mang_mm_28	7.10071	1	V	beforeNmarker	ú-vú	0.23747	HH	dr
mang_wajtsE_1	191.576	1	V	beforeNmarker	ú-vú	0.17901	HH	dr
mang_zapat	26.5623	1	V	beforeNmarker	ú-vú	0.21538	HH	dr
wakyu_mang	31.8544	1	V	beforeNmarker	ú-vú	0.12521	LH	dr
wakyu_mang	52.7979	1	V	beforeNmarker	ú-vú	0.0857	LH	dr
mang_01	9.55598	1	VC	beforeNmarker	híj-kya	0.22885	HH	dr
mang_01	22.087	1	VC	beforeNmarker	híj-kya	0.22786	HH	dr
mang_01	32.0637	1	VC	beforeNmarker	híj-kya	0.20767	HH	dr
mang_02	25.1367	1	VC	beforeNmarker	híj-kya	0.29673	HH	dr
mang_02	36.7607	1	VC	beforeNmarker	híj-kya	0.25398	HH	dr
mang_03	14.6606	1	VC	beforeNmarker	híj-kya	0.3022	HH	dr
mang_03	19.6533	1	VC	beforeNmarker	híj-kya	0.31343	HH	dr
mang_03	31.361	1	VC	beforeNmarker	híj-kya	0.31687	HH	dr
mang_04	13.4674	1	VC	beforeNmarker	híj-kya	0.29619	HH	dr
mang_04	16.7152	1	VC	beforeNmarker	híj-kya	0.27265	HH	dr
mang_04	26.1535	1	VC	beforeNmarker	híj-kya	0.25968	HH	dr
mang_04	35.9759	1	VC	beforeNmarker	híj-kya	0.24788	HH	dr
mang_05	15.4416	1	VC	beforeNmarker	híj-kya	0.2527	HH	dr
mang_05	24.2665	1	VC	beforeNmarker	híj-kya	0.27457	HH	dr
mang_06	16.633	1	VC	beforeNmarker	híj-kya	0.27975	HH	dr
mang_06	25.2348	1	VC	beforeNmarker	híj-kya	0.21815	HH	dr
mang_07	13.41	1	VC	beforeNmarker	híj-kya	0.20081	HH	dr
mang_07	25.2651	1	VC	beforeNmarker	híj-kya	0.24914	HH	dr
mang_08	10.6728	1	VC	beforeNmarker	híj-kya	0.20391	HH	dr
mang_08	14.8431	1	VC	beforeNmarker	híj-kya	0.20587	HH	dr
mang_08	22.5215	1	VC	beforeNmarker	híj-kya	0.2015	HH	dr
mang_09	12.1134	1	VC	beforeNmarker	híj-kya	0.21812	HH	dr
mang_09	17.0501	1	VC	beforeNmarker	híj-kya	0.25668	HH	dr
mang_09	26.5124	1	VC	beforeNmarker	híj-kya	0.30196	HH	dr
mang_10	14.1124	1	VC	beforeNmarker	híj-kya	0.28541	HH	dr
mang_10	21.1705	1	VC	beforeNmarker	híj-kya	0.29603	HH	dr
mang_10	32.3632	1	VC	beforeNmarker	híj-kya	0.28647	HH	dr
mang_14	16.156	1	VC	beforeNmarker	híj-kya	0.27119	HH	dr
mang_14	21.755	1	VC	beforeNmarker	híj-kya	0.28696	HH	dr
mang_14	31.5789	1	VC	beforeNmarker	híj-kya	0.25957	HH	dr
mang_15	17.7716	1	VC	beforeNmarker	híj-kya	0.29191	HH	dr
mang_15	27.0718	1	VC	beforeNmarker	híj-kya	0.26709	HH	dr
mang_16	13.2454	1	VC	beforeNmarker	híj-kya	0.27563	HH	dr
mang_16	16.912	1	VC	beforeNmarker	híj-kya	0.264	HH	dr
mang_16	26.074	1	VC	beforeNmarker	híj-kya	0.26876	HH	dr
mang_cahullam	22.6432	1	VC	beforeNmarker	híj-kya	0.28759	HH	dr
mang_cahullam	40.3864	1	VC	beforeNmarker	híj-kya	0.29448	HH	dr
mang_cahullam	61.7683	1	VC	beforeNmarker	híj-kya	0.3043	HH	dr
mang_cahullam	81.2832	1	VC	beforeNmarker	híj-kya	0.29629	HH	dr
mang_cahullam	94.496	1	VC	beforeNmarker	híj-kya	0.28856	HH	dr
mang_cahullam	111.133	1	VC	beforeNmarker	híj-kya	0.29349	HH	dr
mang_cahullam	126	1	VC	beforeNmarker	híj-kya	0.27049	HH	dr
mang_cahullam	137.807	1	VC	beforeNmarker	híj-kya	0.26923	HH	dr
mang_guit	14.3548	1	VC	beforeNmarker	híj-kya	0.26417	HH	dr
mang_guit	33.8326	1	VC	beforeNmarker	híj-kya	0.27364	HH	dr
mang_jp_01	13.2681	2	VC	beforeNmarker	híj-kya	0.21816	HH	dr
mang_jp_02	16.8091	2	VC	beforeNmarker	híj-kya	0.22144	HH	dr
mang_jp_04	16.2491	2	VC	beforeNmarker	híj-kya	0.23309	HH	dr
mang_jp_08	17.022	2	VC	beforeNmarker	híj-kya	0.24129	HH	dr
mang_jp_09	20.0518	2	VC	beforeNmarker	híj-kya	0.23108	HH	dr
mang_jp_10	64.08	2	VC	beforeNmarker	híj-kya	0.23718	HH	dr
mang_jp_11	15.2391	2	VC	beforeNmarker	híj-kya	0.23815	HH	dr
mang_jp_12	23.5473	2	VC	beforeNmarker	híj-kya	0.24785	HH	dr
mang_jp_13	19.7043	2	VC	beforeNmarker	híj-kya	0.08827	LH	dr
mang_jp_14	21.0967	2	VC	beforeNmarker	híj-kya	0.24367	HH	dr
mang_jp_15	20.6653	2	VC	beforeNmarker	híj-kya	0.26287	HH	dr
mang_jp_16	30.1213	2	VC	beforeNmarker	híj-kya	0.2413	HH	dr
mang_jp_17	20.784	2	VC	beforeNmarker	híj-kya	0.20649	HH	dr
mang_jp_18	18.4275	2	VC	beforeNmarker	híj-kya	0.22702	HH	dr
mang_jp_22	24.7864	2	VC	beforeNmarker	híj-kya	0.2335	HH	dr
mang_jp_22	26.096	2	VC	beforeNmarker	híj-kya	0.22568	HH	dr
mang_jp_23	21.8589	2	VC	beforeNmarker	híj-kya	0.2379	HH	dr
mang_jp_24	16.2739	2	VC	beforeNmarker	híj-kya	0.22639	HH	dr
mang_jp_24	17.5735	2	VC	beforeNmarker	híj-kya	0.24106	HH	dr
mang_jp_26	21.773	2	VC	beforeNmarker	híj-kya	0.21281	HH	dr
mang_jp_29	20.9686	2	VC	beforeNmarker	híj-kya	0.24051	HH	dr
mang_jp_30	22.68	2	VC	beforeNmarker	híj-kya	0.246	HH	dr
mang_levant_1	28.4106	1	VC	beforeNmarker	híj-kya	0.24791	HH	dr
mang_llamar	28.256	1	VC	beforeNmarker	híj-kya	0.25513	HH	dr
mang_mm_02	19.5587	1	VC	beforeNmarker	híj-kya	0.30272	HH	dr
mang_mm_02	29.7279	1	VC	beforeNmarker	híj-kya	0.30214	HH	dr
mang_mm_03	19.2544	1	VC	beforeNmarker	híj-kya	0.27044	HH	dr
mang_mm_03	31.602	1	VC	beforeNmarker	híj-kya	0.21607	HH	dr
mang_mm_04	15.2369	1	VC	beforeNmarker	híj-kya	0.25395	HH	dr
mang_mm_04	26.008	1	VC	beforeNmarker	híj-kya	0.23213	HH	dr
mang_mm_05	11.0301	1	VC	beforeNmarker	híj-kya	0.24219	HH	dr
mang_mm_05	22.3005	1	VC	beforeNmarker	híj-kya	0.25252	HH	dr
mang_mm_06	11.9325	1	VC	beforeNmarker	híj-kya	0.25242	HH	dr
mang_mm_06	23.216	1	VC	beforeNmarker	híj-kya	0.21938	HH	dr
mang_mm_07	35.0442	1	VC	beforeNmarker	híj-kya	0.30825	HH	dr
mang_mm_08	13.0203	1	VC	beforeNmarker	híj-kya	0.28218	HH	dr
mang_mm_08	25.5866	1	VC	beforeNmarker	híj-kya	0.25882	HH	dr
mang_mm_09	15.4616	1	VC	beforeNmarker	híj-kya	0.29917	HH	dr
mang_mm_09	22.7424	1	VC	beforeNmarker	híj-kya	0.29184	HH	dr
mang_mm_16	12.317	1	VC	beforeNmarker	híj-kya	0.27282	HH	dr
mang_mm_17	10.2799	1	VC	beforeNmarker	híj-kya	0.29594	HH	dr
mang_mm_18	13.0729	1	VC	beforeNmarker	híj-kya	0.2606	HH	dr
mang_mm_19	11.6561	1	VC	beforeNmarker	híj-kya	0.26317	HH	dr
mang_mm_20	11.2678	1	VC	beforeNmarker	híj-kya	0.26095	HH	dr
mang_mm_21	10.1733	1	VC	beforeNmarker	híj-kya	0.22651	HH	dr
mang_mm_22	10.0088	1	VC	beforeNmarker	híj-kya	0.25751	HH	dr
mang_mm_25	14.7837	1	VC	beforeNmarker	híj-kya	0.27333	HH	dr
mang_mm_26	15.8787	1	VC	beforeNmarker	híj-kya	0.23996	HH	dr
mang_mm_27	15.744	1	VC	beforeNmarker	híj-kya	0.26965	HH	dr
mang_mm_28	16.824	1	VC	beforeNmarker	híj-kya	0.26799	HH	dr
mang_mm_29	15.384	1	VC	beforeNmarker	híj-kya	0.27152	HH	dr
mang_mm_30	15.6482	1	VC	beforeNmarker	híj-kya	0.23732	HH	dr
mang_ven_comer	17.4516	1	VC	beforeNmarker	híj-kya	0.23697	HH	dr
mang_ven_comer	30.379	1	VC	beforeNmarker	híj-kya	0.23498	HH	dr
mang_ven_comer	43.0979	1	VC	beforeNmarker	híj-kya	0.25793	HH	dr
santi_mang_1	163.195	1	VC	beforeNmarker	híj-kya	0.23821	HH	dr
santi_mang_1	164.849	1	VC	beforeNmarker	híj-kya	0.23959	HH	dr
santi_mang_1	184.636	1	VC	beforeNmarker	híj-kya	0.22767	HH	dr
santi_mang_1	186.12	1	VC	beforeNmarker	híj-kya	0.18864	HH	dr
santi_mang_1	297.536	1	VC	beforeNmarker	híj-kya	0.19785	HH	dr
santi_mang_1	299.111	1	VC	beforeNmarker	híj-kya	0.22283	HH	dr
santi_mang_1	321.882	1	VC	beforeNmarker	híj-kya	0.22639	HH	dr
santi_mang_1	323.394	1	VC	beforeNmarker	híj-kya	0.21034	HH	dr
wakyu_mang	33.656	1	VC	beforeNmarker	híj-kya	0.1086	LH	dr
wakyu_mang	54.5556	1	VC	beforeNmarker	híj-kya	0.14853	LH	dr
mang_11	14.1111	1	VC	beforeNmarker	híj-kyá	0.25506	HH	dr
mang_11	24.4145	1	VC	beforeNmarker	híj-kyá	0.22834	HH	dr
mang_11	26.0432	1	VC	beforeNmarker	híj-kyá	0.23091	HH	dr
mang_11	34.104	1	VC	beforeNmarker	híj-kyá	0.176	HH	dr
mang_13	18.72	1	VC	beforeNmarker	híj-kyá	0.24312	HH	dr
mang_cahu_llen	26.7633	1	VC	beforeNmarker	híj-kyá	0.23279	HH	dr
mang_llen_pif	21.7637	1	VC	beforeNmarker	híj-kyá	0.2164	HH	dr
mang_mm_10	32.576	1	VC	beforeNmarker	híj-kyá	0.22288	HH	dr
mang_mm_11	30.6863	1	VC	beforeNmarker	híj-kyá	0.27577	HH	dr
mang_mm_12	27.082	1	VC	beforeNmarker	híj-kyá	0.23429	HH	dr
mang_mm_13	32.664	1	VC	beforeNmarker	híj-kyá	0.22343	HH	dr
mang_mm_14	27.5878	1	VC	beforeNmarker	híj-kyá	0.23712	HH	dr
mang_mm_15	29.3603	1	VC	beforeNmarker	híj-kyá	0.22244	HH	dr
mang_wajtsE_1	23.8916	1	VC	beforeNmarker	híj-kyá	0.23946	HH	dr
mang_wajtsE_1	67.673	1	VC	beforeNmarker	híj-kyá	0.22243	HH	dr
mang_wajtsE_1	108.18	1	VC	beforeNmarker	híj-kyá	0.27475	HH	dr
mang_wajtsE_1	146.465	1	VC	beforeNmarker	híj-kyá	0.26633	HH	dr
mang_wajtsE_1	192.5	1	VC	beforeNmarker	híj-kyá	0.26739	HH	dr
mang_wajtsE_1	273.48	1	VC	beforeNmarker	híj-kyá	0.24903	HH	dr
mang_wajtsE_1	313	1	VC	beforeNmarker	híj-kyá	0.26273	HH	dr
mang_wajtsE_1	350.942	1	VC	beforeNmarker	híj-kyá	0.23853	HH	dr
mang_wajtsE_1	394.017	1	VC	beforeNmarker	híj-kyá	0.22162	HH	dr

## Sheet: Compare3words
file name	pt	index (ID of interval in file)	drummer	word	intervalinword	intervaltype	IBD	spoken, drummed
'mang_nombres'	313.774		1	'múúʦúʔòhʦɨ́ne'	1	'VVC'	0.21742	dr
'mang_nombres'	313.991		1	'múúʦúʔòhʦɨ́ne'	2	'VC'	0.22527	dr
'mang_nombres'	314.216		1	'múúʦúʔòhʦɨ́ne'	3	'VCC'	0.32147	dr
'mang_nombres'	314.538		1	'múúʦúʔòhʦɨ́ne'	4	'VC'	0.1902	dr
'mang_nombres'	316.699		1	'múúʦúʔòhʦɨ́ne'	1	'VVC'	0.23576	dr
'mang_nombres'	316.935		1	'múúʦúʔòhʦɨ́ne'	2	'VC'	0.21737	dr
'mang_nombres'	317.152		1	'múúʦúʔòhʦɨ́ne'	3	'VCC'	0.29109	dr
'mang_nombres'	317.443		1	'múúʦúʔòhʦɨ́ne'	4	'VC'	0.21043	dr
'mang_nombres'	318.094		1	'múúʦúʔòhʦɨ́ne'	1	'VVC'	0.2355	dr
'mang_nombres'	318.33		1	'múúʦúʔòhʦɨ́ne'	2	'VC'	0.20915	dr
'mang_nombres'	318.539		1	'múúʦúʔòhʦɨ́ne'	3	'VCC'	0.25818	dr
'mang_nombres'	318.797		1	'múúʦúʔòhʦɨ́ne'	4	'VC'	0.22251	dr
'mang_nombres'	320.83		1	'múúʦúʔòhʦɨ́ne'	1	'VVC'	0.19443	dr
'mang_nombres'	321.024		1	'múúʦúʔòhʦɨ́ne'	2	'VC'	0.211	dr
'mang_nombres'	321.235		1	'múúʦúʔòhʦɨ́ne'	3	'VCC'	0.20485	dr
'mang_nombres'	321.44		1	'múúʦúʔòhʦɨ́ne'	4	'VC'	0.24056	dr
'mang_nombres'	322.016		1	'múúʦúʔòhʦɨ́ne'	1	'VVC'	0.2514	dr
'mang_nombres'	322.267		1	'múúʦúʔòhʦɨ́ne'	2	'VC'	0.1966	dr
'mang_nombres'	322.464		1	'múúʦúʔòhʦɨ́ne'	3	'VCC'	0.34548	dr
'mang_nombres'	322.809		1	'múúʦúʔòhʦɨ́ne'	4	'VC'	0.22444	dr
'mang_nombres2010_1'	241.592		1	'múúʦúʔòhʦɨ́ne'	1	'VVC'	0.23533	dr
'mang_nombres2010_1'	241.827		1	'múúʦúʔòhʦɨ́ne'	2	'VC'	0.2492	dr
'mang_nombres2010_1'	242.076		1	'múúʦúʔòhʦɨ́ne'	3	'VCC'	0.32553	dr
'mang_nombres2010_1'	242.402		1	'múúʦúʔòhʦɨ́ne'	4	'VC'	0.22033	dr
'mang_nombres2010_1'	244.619		1	'múúʦúʔòhʦɨ́ne'	1	'VVC'	0.264	dr
'mang_nombres2010_1'	244.883		1	'múúʦúʔòhʦɨ́ne'	2	'VC'	0.21939	dr
'mang_nombres2010_1'	245.102		1	'múúʦúʔòhʦɨ́ne'	3	'VCC'	0.32137	dr
'mang_nombres2010_1'	245.424		1	'múúʦúʔòhʦɨ́ne'	4	'VC'	0.22028	dr
'mang_nombres2010_1'	246.059		1	'múúʦúʔòhʦɨ́ne'	1	'VVC'	0.33487	dr
'mang_nombres2010_1'	246.394		1	'múúʦúʔòhʦɨ́ne'	2	'VC'	0.19367	dr
'mang_nombres2010_1'	246.588		1	'múúʦúʔòhʦɨ́ne'	3	'VCC'	0.34872	dr
'mang_nombres2010_1'	246.936		1	'múúʦúʔòhʦɨ́ne'	4	'VC'	0.23048	dr
'mang_nombres2010_1'	249.027		1	'múúʦúʔòhʦɨ́ne'	1	'VVC'	0.176	dr
'mang_nombres2010_1'	249.203		1	'múúʦúʔòhʦɨ́ne'	2	'VC'	0.23367	dr
'mang_nombres2010_1'	249.437		1	'múúʦúʔòhʦɨ́ne'	3	'VCC'	0.31033	dr
'mang_nombres2010_1'	249.747		1	'múúʦúʔòhʦɨ́ne'	4	'VC'	0.20869	dr
'mang_nombres2010_1'	250.283		1	'múúʦúʔòhʦɨ́ne'	1	'VVC'	0.26221	dr
'mang_nombres2010_1'	250.545		1	'múúʦúʔòhʦɨ́ne'	2	'VC'	0.17243	dr
'mang_nombres2010_1'	250.718		1	'múúʦúʔòhʦɨ́ne'	3	'VCC'	0.32555	dr
'mang_nombres2010_1'	251.043		1	'múúʦúʔòhʦɨ́ne'	4	'VC'	0.21703	dr
'mang_nombres2010_2'	224.007		1	'múúʦúʔòhʦɨ́ne'	1	'VVC'	0.24249	dr
'mang_nombres2010_2'	224.25		1	'múúʦúʔòhʦɨ́ne'	2	'VC'	0.20791	dr
'mang_nombres2010_2'	224.458		1	'múúʦúʔòhʦɨ́ne'	3	'VCC'	0.272	dr
'mang_nombres2010_2'	224.73		1	'múúʦúʔòhʦɨ́ne'	4	'VC'	0.21837	dr
'mang_nombres2010_2'	225.538		1	'múúʦúʔòhʦɨ́ne'	1	'VVC'	0.272	dr
'mang_nombres2010_2'	225.81		1	'múúʦúʔòhʦɨ́ne'	2	'VC'	0.22731	dr
'mang_nombres2010_2'	226.037		1	'múúʦúʔòhʦɨ́ne'	3	'VCC'	0.26432	dr
'mang_nombres2010_2'	226.301		1	'múúʦúʔòhʦɨ́ne'	4	'VC'	0.2125	dr
'mang_nombres2010_2'	228.311		1	'múúʦúʔòhʦɨ́ne'	1	'VVC'	0.23706	dr
'mang_nombres2010_2'	228.548		1	'múúʦúʔòhʦɨ́ne'	2	'VC'	0.206	dr
'mang_nombres2010_2'	228.754		1	'múúʦúʔòhʦɨ́ne'	3	'VCC'	0.2963	dr
'mang_nombres2010_2'	229.05		1	'múúʦúʔòhʦɨ́ne'	4	'VC'	0.23836	dr
'mang_nombres2010_2'	229.674		1	'múúʦúʔòhʦɨ́ne'	1	'VVC'	0.27521	dr
'mang_nombres2010_2'	229.95		1	'múúʦúʔòhʦɨ́ne'	2	'VC'	0.17595	dr
'mang_nombres2010_2'	230.125		1	'múúʦúʔòhʦɨ́ne'	3	'VCC'	0.31246	dr
'mang_nombres2010_2'	230.438		1	'múúʦúʔòhʦɨ́ne'	4	'VC'	0.22791	dr
'mang_habl_nombresonly'		287	1	'múúʦúʔòhʦɨ́ne'	1	'VVC'	0.29121	sp
'mang_habl_nombresonly'		288	1	'múúʦúʔòhʦɨ́ne'	2	'VC'	0.12696	sp
'mang_habl_nombresonly'		289	1	'múúʦúʔòhʦɨ́ne'	3	'VCC'	0.37157	sp
'mang_habl_nombresonly'		290	1	'múúʦúʔòhʦɨ́ne'	4	'VC'	0.16777	sp
'mang_habl_nombresonly'		293	1	'múúʦúʔòhʦɨ́ne'	1	'VVC'	0.35472	sp
'mang_habl_nombresonly'		294	1	'múúʦúʔòhʦɨ́ne'	2	'VC'	0.19294	sp
'mang_habl_nombresonly'		295	1	'múúʦúʔòhʦɨ́ne'	3	'VCC'	0.55006	sp
'mang_habl_nombresonly'		296	1	'múúʦúʔòhʦɨ́ne'	4	'VC'	0.18047	sp
'mang_habl_nombresonly'		299	1	'múúʦúʔòhʦɨ́ne'	1	'VVC'	0.38828	sp
'mang_habl_nombresonly'		300	1	'múúʦúʔòhʦɨ́ne'	2	'VC'	0.2217	sp
'mang_habl_nombresonly'		301	1	'múúʦúʔòhʦɨ́ne'	3	'VCC'	0.47456	sp
'mang_habl_nombresonly'		302	1	'múúʦúʔòhʦɨ́ne'	4	'VC'	0.18575	sp
'mang_nombres'	479.534		1	'néʔníbá'	1	'VCC'	0.33336	dr
'mang_nombres'	479.867		1	'néʔníbá'	2	'VC'	0.25657	dr
'mang_nombres'	482.245		1	'néʔníbá'	1	'VCC'	0.3326	dr
'mang_nombres'	482.578		1	'néʔníbá'	2	'VC'	0.26837	dr
'mang_nombres'	483.2		1	'néʔníbá'	1	'VCC'	0.27602	dr
'mang_nombres'	483.476		1	'néʔníbá'	2	'VC'	0.26736	dr
'mang_nombres'	485.955		1	'néʔníbá'	1	'VCC'	0.30291	dr
'mang_nombres'	486.258		1	'néʔníbá'	2	'VC'	0.26805	dr
'mang_nombres'	486.947		1	'néʔníbá'	1	'VCC'	0.3091	dr
'mang_nombres'	487.256		1	'néʔníbá'	2	'VC'	0.272	dr
'mang_nombres2010_1'	357.793		1	'néʔníbá'	1	'VCC'	0.31436	dr
'mang_nombres2010_1'	358.107		1	'néʔníbá'	2	'VC'	0.26199	dr
'mang_nombres2010_1'	359.176		1	'néʔníbá'	1	'VCC'	0.34655	dr
'mang_nombres2010_1'	359.523		1	'néʔníbá'	2	'VC'	0.2434	dr
'mang_nombres2010_1'	361.964		1	'néʔníbá'	1	'VCC'	0.34653	dr
'mang_nombres2010_1'	362.311		1	'néʔníbá'	2	'VC'	0.24692	dr
'mang_nombres2010_1'	363.141		1	'néʔníbá'	1	'VCC'	0.3487	dr
'mang_nombres2010_1'	363.489		1	'néʔníbá'	2	'VC'	0.24527	dr
'mang_nombres2010_2'	337.365		1	'néʔníbá'	1	'VCC'	0.29228	dr
'mang_nombres2010_2'	337.657		1	'néʔníbá'	2	'VC'	0.2508	dr
'mang_nombres2010_2'	340.375		1	'néʔníbá'	1	'VCC'	0.30132	dr
'mang_nombres2010_2'	340.676		1	'néʔníbá'	2	'VC'	0.21771	dr
'mang_nombres2010_2'	341.37		1	'néʔníbá'	1	'VCC'	0.31298	dr
'mang_nombres2010_2'	341.683		1	'néʔníbá'	2	'VC'	0.22287	dr
'mang_nombres2010_2'	343.89		1	'néʔníbá'	1	'VCC'	0.35479	dr
'mang_nombres2010_2'	344.245		1	'néʔníbá'	2	'VC'	0.23544	dr
'mang_nombres2010_2'	344.919		1	'néʔníbá'	1	'VCC'	0.34082	dr
'mang_nombres2010_2'	345.26		1	'néʔníbá'	2	'VC'	0.23195	dr
'mang_habl_nombresonly'		404	1	'néʔníbá'	1	'VCC'	0.35053	sp
'mang_habl_nombresonly'		405	1	'néʔníbá'	2	'VC'	0.27201	sp
'mang_habl_nombresonly'		408	1	'néʔníbá'	1	'VCC'	0.38771	sp
'mang_habl_nombresonly'		409	1	'néʔníbá'	2	'VC'	0.29218	sp
'mang_habl_nombresonly'		412	1	'néʔníbá'	1	'VCC'	0.38133	sp
'mang_habl_nombresonly'		413	1	'néʔníbá'	2	'VC'	0.27405	sp
'mang_cahullam'	85.3437		1	'túútávààbé'	1	'VVC'	0.24222	dr
'mang_cahullam'	85.5859		1	'túútávààbé'	2	'VC'	0.18212	dr
'mang_cahullam'	85.768		1	'túútávààbé'	3	'VVC'	0.30052	dr
'mang_cahullam'	88.0899		1	'túútávààbé'	1	'VVC'	0.26098	dr
'mang_cahullam'	88.3509		1	'túútávààbé'	2	'VC'	0.20913	dr
'mang_cahullam'	88.56		1	'túútávààbé'	3	'VVC'	0.29785	dr
'mang_mm_07'	10.6336		1	'túútávààbé'	1	'VVC'	0.21654	dr
'mang_mm_07'	10.8501		1	'túútávààbé'	2	'VC'	0.18618	dr
'mang_mm_07'	11.0363		1	'túútávààbé'	3	'VVC'	0.27641	dr
'mang_mm_07'	13.3638		1	'túútávààbé'	1	'VVC'	0.21431	dr
'mang_mm_07'	13.5781		1	'túútávààbé'	2	'VC'	0.18628	dr
'mang_mm_07'	13.7644		1	'túútávààbé'	3	'VVC'	0.19963	dr
'mang_mm_07'	24.9717		1	'túútávààbé'	1	'VVC'	0.20297	dr
'mang_mm_07'	25.1747		1	'túútávààbé'	2	'VC'	0.19125	dr
'mang_mm_07'	25.3659		1	'túútávààbé'	3	'VVC'	0.24385	dr
'mang_mm_07'	28.432		1	'túútávààbé'	1	'VVC'	0.22564	dr
'mang_mm_07'	28.6576		1	'túútávààbé'	2	'VC'	0.18349	dr
'mang_mm_07'	28.8411		1	'túútávààbé'	3	'VVC'	0.21238	dr
'mang_mm_22'	3.70479		1	'túútávààbé'	1	'VVC'	0.16014	dr
'mang_mm_22'	3.86493		1	'túútávààbé'	2	'VC'	0.19211	dr
'mang_mm_22'	4.05704		1	'túútávààbé'	3	'VVC'	0.22661	dr
'mang_mm_22'	6.14903		1	'túútávààbé'	1	'VVC'	0.15054	dr
'mang_mm_22'	6.29957		1	'túútávààbé'	2	'VC'	0.18984	dr
'mang_mm_22'	6.4894		1	'túútávààbé'	3	'VVC'	0.20041	dr
'mang_nombres'	67.8139		1	'túútávààbé'	1	'VVC'	0.26917	dr
'mang_nombres'	68.083		1	'túútávààbé'	2	'VC'	0.21649	dr
'mang_nombres'	68.2995		1	'túútávààbé'	3	'VVC'	0.27648	dr
'mang_nombres'	70.9156		1	'túútávààbé'	1	'VVC'	0.30329	dr
'mang_nombres'	71.2189		1	'túútávààbé'	2	'VC'	0.22363	dr
'mang_nombres'	71.4425		1	'túútávààbé'	3	'VVC'	0.25381	dr
'mang_nombres'	87.5534		1	'túútávààbé'	1	'VVC'	0.26154	dr
'mang_nombres'	87.8149		1	'túútávààbé'	2	'VC'	0.22077	dr
'mang_nombres'	88.0357		1	'túútávààbé'	3	'VVC'	0.27895	dr
'mang_nombres'	90.9468		1	'túútávààbé'	1	'VVC'	0.24641	dr
'mang_nombres'	91.1933		1	'túútávààbé'	2	'VC'	0.2263	dr
'mang_nombres'	91.4196		1	'túútávààbé'	3	'VVC'	0.27596	dr
'mang_nombres'	95.752		1	'túútávààbé'	1	'VVC'	0.23479	dr
'mang_nombres'	95.9868		1	'túútávààbé'	2	'VC'	0.22121	dr
'mang_nombres'	96.208		1	'túútávààbé'	3	'VVC'	0.26605	dr
'mang_nombres'	108.947		1	'túútávààbé'	1	'VVC'	0.25672	dr
'mang_nombres'	109.203		1	'túútávààbé'	2	'VC'	0.23033	dr
'mang_nombres'	109.434		1	'túútávààbé'	3	'VVC'	0.29436	dr
'mang_nombres'	111.823		1	'túútávààbé'	1	'VVC'	0.26175	dr
'mang_nombres'	112.084		1	'túútávààbé'	2	'VC'	0.22668	dr
'mang_nombres'	112.311		1	'túútávààbé'	3	'VVC'	0.30548	dr
'mang_nombres'	115.761		1	'túútávààbé'	1	'VVC'	0.24863	dr
'mang_nombres'	116.01		1	'túútávààbé'	2	'VC'	0.21757	dr
'mang_nombres'	116.228		1	'túútávààbé'	3	'VVC'	0.28594	dr
'mang_nombres'	126.176		1	'túútávààbé'	1	'VVC'	0.26664	dr
'mang_nombres'	126.443		1	'túútávààbé'	2	'VC'	0.22928	dr
'mang_nombres'	126.672		1	'túútávààbé'	3	'VVC'	0.26479	dr
'mang_nombres'	130.016		1	'túútávààbé'	1	'VVC'	0.25441	dr
'mang_nombres'	130.27		1	'túútávààbé'	2	'VC'	0.18629	dr
'mang_nombres'	130.457		1	'túútávààbé'	3	'VVC'	0.28839	dr
'mang_nombres'	133.885		1	'túútávààbé'	1	'VVC'	0.23258	dr
'mang_nombres'	134.118		1	'túútávààbé'	2	'VC'	0.22751	dr
'mang_nombres'	134.345		1	'túútávààbé'	3	'VVC'	0.27334	dr
'mang_nombres2010_1'	41.3428		1	'túútávààbé'	1	'VVC'	0.23626	dr
'mang_nombres2010_1'	41.579		1	'túútávààbé'	2	'VC'	0.25581	dr
'mang_nombres2010_1'	41.8348		1	'túútávààbé'	3	'VVC'	0.30805	dr
'mang_nombres2010_1'	44.5366		1	'túútávààbé'	1	'VVC'	0.28242	dr
'mang_nombres2010_1'	44.819		1	'túútávààbé'	2	'VC'	0.24553	dr
'mang_nombres2010_1'	45.0645		1	'túútávààbé'	3	'VVC'	0.23907	dr
'mang_nombres2010_1'	48.323		1	'túútávààbé'	1	'VVC'	0.272	dr
'mang_nombres2010_1'	48.595		1	'túútávààbé'	2	'VC'	0.21897	dr
'mang_nombres2010_1'	48.814		1	'túútávààbé'	3	'VVC'	0.21988	dr
'mang_nombres2010_1'	61.4917		1	'túútávààbé'	1	'VVC'	0.24476	dr
'mang_nombres2010_1'	61.7364		1	'túútávààbé'	2	'VC'	0.22912	dr
'mang_nombres2010_1'	61.9656		1	'túútávààbé'	3	'VVC'	0.29714	dr
'mang_nombres2010_1'	64.7828		1	'túútávààbé'	1	'VVC'	0.25229	dr
'mang_nombres2010_1'	65.0351		1	'túútávààbé'	2	'VC'	0.21159	dr
'mang_nombres2010_1'	65.2467		1	'túútávààbé'	3	'VVC'	0.2428	dr
'mang_nombres2010_1'	69.2629		1	'túútávààbé'	1	'VVC'	0.24859	dr
'mang_nombres2010_1'	69.5114		1	'túútávààbé'	2	'VC'	0.17556	dr
'mang_nombres2010_1'	69.687		1	'túútávààbé'	3	'VVC'	0.23601	dr
'mang_nombres2010_1'	80.9882		1	'túútávààbé'	1	'VVC'	0.19082	dr
'mang_nombres2010_1'	81.179		1	'túútávààbé'	2	'VC'	0.24747	dr
'mang_nombres2010_1'	81.4265		1	'túútávààbé'	3	'VVC'	0.26131	dr
'mang_nombres2010_1'	84.7725		1	'túútávààbé'	1	'VVC'	0.24515	dr
'mang_nombres2010_1'	85.0176		1	'túútávààbé'	2	'VC'	0.20507	dr
'mang_nombres2010_1'	85.2227		1	'túútávààbé'	3	'VVC'	0.27731	dr
'mang_nombres2010_1'	94.6743		1	'túútávààbé'	1	'VVC'	0.25399	dr
'mang_nombres2010_1'	94.9283		1	'túútávààbé'	2	'VC'	0.19833	dr
'mang_nombres2010_1'	95.1266		1	'túútávààbé'	3	'VVC'	0.26839	dr
'mang_nombres2010_1'	98.4478		1	'túútávààbé'	1	'VVC'	0.23897	dr
'mang_nombres2010_1'	98.6868		1	'túútávààbé'	2	'VC'	0.20665	dr
'mang_nombres2010_1'	98.8934		1	'túútávààbé'	3	'VVC'	0.2624	dr
'mang_nombres2010_2'	40.1379		1	'túútávààbé'	1	'VVC'	0.25359	dr
'mang_nombres2010_2'	40.3914		1	'túútávààbé'	2	'VC'	0.19441	dr
'mang_nombres2010_2'	40.5859		1	'túútávààbé'	3	'VVC'	0.23058	dr
'mang_nombres2010_2'	43.8921		1	'túútávààbé'	1	'VVC'	0.24348	dr
'mang_nombres2010_2'	44.1356		1	'túútávààbé'	2	'VC'	0.19947	dr
'mang_nombres2010_2'	44.3351		1	'túútávààbé'	3	'VVC'	0.20418	dr
'mang_nombres2010_2'	61.3237		1	'túútávààbé'	1	'VVC'	0.18694	dr
'mang_nombres2010_2'	61.5107		1	'túútávààbé'	2	'VC'	0.20353	dr
'mang_nombres2010_2'	61.7142		1	'túútávààbé'	3	'VVC'	0.21816	dr
'mang_nombres2010_2'	68.0848		1	'túútávààbé'	1	'VVC'	0.22105	dr
'mang_nombres2010_2'	68.3059		1	'túútávààbé'	2	'VC'	0.184	dr
'mang_nombres2010_2'	68.4899		1	'túútávààbé'	3	'VVC'	0.2368	dr
'mang_nombres2010_2'	79.5279		1	'túútávààbé'	1	'VVC'	0.20113	dr
'mang_nombres2010_2'	79.7291		1	'túútávààbé'	2	'VC'	0.20339	dr
'mang_nombres2010_2'	79.9325		1	'túútávààbé'	3	'VVC'	0.2534	dr
'mang_nombres2010_2'	82.8762		1	'túútávààbé'	1	'VVC'	0.18965	dr
'mang_nombres2010_2'	83.0659		1	'túútávààbé'	2	'VC'	0.20596	dr
'mang_nombres2010_2'	83.2718		1	'túútávààbé'	3	'VVC'	0.24204	dr
'mang_nombres2010_2'	93.1784		1	'túútávààbé'	1	'VVC'	0.19493	dr
'mang_nombres2010_2'	93.3733		1	'túútávààbé'	2	'VC'	0.20679	dr
'mang_nombres2010_2'	93.5801		1	'túútávààbé'	3	'VVC'	0.26443	dr
'mang_nombres2010_2'	96.8004		1	'túútávààbé'	1	'VVC'	0.21172	dr
'mang_nombres2010_2'	97.0122		1	'túútávààbé'	2	'VC'	0.1817	dr
'mang_nombres2010_2'	97.1939		1	'túútávààbé'	3	'VVC'	0.31403	dr
'mang_habl_nombresonly'		6	1	'túútávààbé'	1	'VVC'	0.24418	sp
'mang_habl_nombresonly'		7	1	'túútávààbé'	2	'VC'	0.14794	sp
'mang_habl_nombresonly'		8	1	'túútávààbé'	3	'VVC'	0.2275	sp
'mang_habl_nombresonly'		18	1	'túútávààbé'	1	'VVC'	0.18221	sp
'mang_habl_nombresonly'		19	1	'túútávààbé'	2	'VC'	0.1879	sp
'mang_habl_nombresonly'		28	1	'túútávààbé'	1	'VVC'	0.20447	sp
'mang_habl_nombresonly'		29	1	'túútávààbé'	2	'VC'	0.15257	sp
'mang_habl_nombresonly'		30	1	'túútávààbé'	3	'VVC'	0.20447	sp
'mang_habl_nombresonly'		40	1	'túútávààbé'	1	'VVC'	0.21391	sp
'mang_habl_nombresonly'		41	1	'túútávààbé'	2	'VC'	0.12898	sp
'mang_habl_nombresonly'		42	1	'túútávààbé'	3	'VVC'	0.19976	sp
'mang_habl_nombresonly'		52	1	'túútávààbé'	1	'VVC'	0.2151	sp
'mang_habl_nombresonly'		53	1	'túútávààbé'	2	'VC'	0.14417	sp
'mang_habl_nombresonly'		54	1	'túútávààbé'	3	'VVC'	0.22652	sp
'mang_habl_nombresonly'		64	1	'túútávààbé'	1	'VVC'	0.23654	sp
'mang_habl_nombresonly'		65	1	'túútávààbé'	2	'VC'	0.13719	sp
'mang_habl_nombresonly'		66	1	'túútávààbé'	3	'VVC'	0.21048	sp
'mang_habl_nombresonly'		77	1	'túútávààbé'	1	'VVC'	0.21594	sp
'mang_habl_nombresonly'		78	1	'túútávààbé'	2	'VC'	0.14992	sp
'mang_habl_nombresonly'		79	1	'túútávààbé'	3	'VVC'	0.18555	sp
'mang_habl_nombresonly'		90	1	'túútávààbé'	1	'VVC'	0.21328	sp
'mang_habl_nombresonly'		91	1	'túútávààbé'	2	'VC'	0.16086	sp
'mang_habl_nombresonly'		92	1	'túútávààbé'	3	'VVC'	0.24727	sp
'mang_habl_nombresonly'		102	1	'túútávààbé'	1	'VVC'	0.21787	sp
'mang_habl_nombresonly'		103	1	'túútávààbé'	2	'VC'	0.14516	sp
'mang_habl_nombresonly'		104	1	'túútávààbé'	3	'VVC'	0.18988	sp
'mang_habl_nombresonly'		115	1	'túútávààbé'	1	'VVC'	0.22939	sp
'mang_habl_nombresonly'		116	1	'túútávààbé'	2	'VC'	0.15517	sp
'mang_habl_nombresonly'		117	1	'túútávààbé'	3	'VVC'	0.23381	sp
'mang_habl_nombresonly'		130	1	'túútávààbé'	1	'VVC'	0.21449	sp
'mang_habl_nombresonly'		131	1	'túútávààbé'	2	'VC'	0.1518	sp
'mang_habl_nombresonly'		132	1	'túútávààbé'	3	'VVC'	0.22001	sp
